# Supplementary material for: A Synthetic Lethal Screen Identifies DNA Repair Pathways that Sensitize Cancer Cells to Combined ATR Inhibition and Cisplatin Treatments
Source: PLoS One. 2015 May 12;10(5):e0125482. doi: 10.1371/journal.pone.0125482 (PMC4428765; doi:10.1371/journal.pone.0125482)
Supplement: S1 Dataset — This table includes the siRNA sequences used to target each gene in the library and the robust z-scores for each siRNA for each replicate of the screen. Calculation of the robust z-scores is described in the Materials and Methods. The ATRi single-agent screen was previously published and included for comparison to the other drug treatments [18]. (XLS) [file pone.0125482.s001.xls]

## Sheet: Screen Results
Table S1: Results from the sensitivity screens. This table includes the siRNA sequences used to target each gene in the library and the robust z-scores for each siRNA for each replicate of the screen. Calculation of the robust z-scores is described in the Materials and Methods. The ATRi arm of the screen was previously published and included for comparison to the other drug treatments (18).
			Mock				ATRi				Cisplatin				ATRi and Cispaltin
Gene	GENE ID	Sequence	Rep 1	Rep 2	Rep 3	Ave	Rep 1	Rep 2	Rep 3	Ave	Rep 1	Rep 2	Rep 3	Ave	Rep 1	Rep 2	Rep 3	Ave
ASF1A	25842	GUCACAAGAUUCCACAUUA	0.496134	0.638717	0.695154	0.610002	-0.884205	-0.421069	0.586035	-0.239746	-0.31556	-0.800725	0.124201	-0.330695	0.0490043	-0.271591	-0.276969	-0.166518
ASF1A	25842	GCUAAUUACUUGUACCUAU	1.08932	1.17561	1.24578	1.17023	1.20162	0.790567	2.00235	1.33151	0.548493	-0.444583	1.65419	0.586035	0.32241	-0.0648539	-0.22596	0.010532
ASF1A	25842	GAGCAGUAAUCCAAAUCUA	0.387642	0.347868	0.289886	0.341799	-0.273879	-0.406907	-0.589259	-0.423348	0.136134	-0.93296	-0.926014	-0.57428	0.435616	0.211469	-0.33286	0.104742
ASF1A	25842	GAAGAAUACGAUCAAGUUU	-0.139337	0.0243201	-0.268632	-0.127883	0.164963	0.203664	0.79759	0.388739	1.97231	0.631206	1.02083	1.20812	0.706881	-0.198685	0.64077	0.382989
ASF1B	55723	GCAGGGAGACACAUGUUUG	1.05684	0.984658	1.07426	1.03859	1.1992	0.943532	2.35535	1.49936	0.529568	0.0781172	1.96729	0.858324	0.371409	0.328488	0.527631	0.409176
ASF1B	55723	AGUGGAAGAUCAUUUAUGU	-0.189704	-0.434962	-0.64107	-0.421912	0.704119	0.935042	0.750515	0.796559	-0.423125	0.699796	1.70587	0.660848	0.483905	0.0397741	1.11646	0.546713
ASF1B	55723	GACCUGGAGUGGAAGAUCA	0.37765	0.197538	0.223294	0.266161	0.906791	0.82044	1.8745	1.20058	0.969298	0.0639288	1.61649	0.883239	1.19241	0.512901	1.12444	0.943251
ASF1B	55723	CGGACGACCUGGAGUGGAA	-0.360113	-0.486204	-0.472067	-0.439461	-0.528895	0.268065	0.420315	0.0531617	0.615714	0.688267	1.1841	0.829359	0.870311	1.03603	1.37708	1.09447
BAZ1B	9031	CCAAUAAGCUGCACACUAA	-0.516792	-1.07827	-0.81928	-0.80478	0.947938	0.104516	2.25965	1.10403	1.15302	-0.720547	0.525489	0.319322	2.09689	1.54614	1.45458	1.69921
BAZ1B	9031	GGAGAUAGUUCGAUACUUU	0.649415	0.450255	0.696722	0.598797	0.826593	0.443227	0.477907	0.582576	0.533314	-0.0513435	-0.782781	-0.10027	0.00397972	-0.640873	-0.464297	-0.367063
BAZ1B	9031	GCACGUAGAUCGCCACGAA	-1.7707	-1.918	-2.049	-1.91257	0.457945	-0.509935	1.29001	0.412672	1.01818	0.479608	0.878658	0.792148	1.31714	1.12787	0.896626	1.11388
BAZ1B	9031	GCAUUCAGAUUGGUGGAUA	1.08822	1.05542	1.1059	1.08318	1.00598	0.315859	2.23651	1.18612	0.100688	-0.897011	1.64414	0.282606	-0.169663	0.00727602	0.282111	0.0399078
CBX5	23468	GGAUUGCCCUGAGCUAAUU	-0.561485	-1.01611	-0.886572	-0.82139	1.04344	-0.165202	1.44169	0.77331	1.00693	-0.282287	1.25029	0.65831	1.6387	1.47173	1.57475	1.56172
CBX5	23468	AGAGAGAGCAGAGCAAUGA	0.8097	0.773032	0.773624	0.785452	1.18885	0.310089	0.612819	0.703918	0.558696	-0.578089	0.791014	0.257207	0.178575	-0.44386	-0.120287	-0.128524
CBX5	23468	UAGACAGGCGCGUGGUUAA	-1.57021	-1.70306	-1.54458	-1.60595	-0.526205	-0.182857	1.42717	0.239371	-1.9244	-1.2686	1.36339	-0.60987	-0.0374022	-0.786847	0.123666	-0.233528
CBX5	23468	UCUCAAACAGUGCCGAUGA	-1.41508	-2.03814	-1.7437	-1.73231	1.14116	0.730033	1.96872	1.27997	0.75537	2.06719	2.23909	1.68721	2.52555	2.36414	2.75591	2.54854
CHAF1A	10036	GAAAGGAGCAGGACAGUUG	-2.60867	-3.57947	-2.28384	-2.82399	-0.0384275	-0.605097	-0.662899	-0.435474	1.84533	3.6314	-2.00582	1.15697	1.00191	2.22326	0.379916	1.2017
CHAF1A	10036	ACACGAAGCUCCUGGACUA	-0.655613	-1.48438	-0.78331	-0.974433	-10.0987	-9.54361	-4.23981	-7.96071	0.832592	2.35331	2.24691	1.81094	-3.0083	-2.14018	-2.25101	-2.4665
CHAF1A	10036	AAACAACUGUCAUGUGGGU	-0.691886	-0.713902	-0.401111	-0.6023	-4.34198	-6.48141	-3.93278	-4.91873	1.751	0.410758	-0.442017	0.573246	-1.01991	-1.77907	-1.98795	-1.59564
CHAF1A	10036	GACAUAGACUUUAGACCGA	-1.12543	-1.60676	-1.20916	-1.31379	-6.22248	-6.64845	-1.57556	-4.8155	-0.0537594	0.392779	2.5466	0.961874	-2.42409	-1.11926	-0.950883	-1.49808
CHAF1B	8208	GCAAGAAGCUACCGGAUGU	-1.07999	-1.17034	-0.913002	-1.05444	-7.89577	-7.13648	-4.41581	-6.48269	1.3871	1.3393	2.35625	1.69422	-0.365914	0.0141166	-0.745546	-0.365781
CHAF1B	8208	GAAAAGCCAUCGUGGAAUU	-1.84533	-2.02052	-1.57708	-1.81431	0.747995	-0.193247	2.29316	0.949301	1.03449	-0.201642	2.90472	1.24585	2.03284	2.13541	2.22436	2.13087
CHAF1B	8208	GCAACUGAUGGGAAUUUAA	-0.3378	-0.695845	-0.484611	-0.506085	-1.75054	-1.2953	-0.413257	-1.15303	1.11441	2.4196	1.58876	1.70759	0.712454	0.362722	0.651156	0.575444
CHAF1B	8208	CGACGGAUCUUUGCUUCUC	-0.0549898	-0.327237	-0.324154	-0.23546	-5.29636	-4.6986	-1.66071	-3.88522	0.544665	0.523137	2.28236	1.11672	-0.459144	0.109535	0.492103	0.0474982
DNMT1	1786	GGAAGAAGAGUUACUAUAA	0.508971	0.141264	0.334398	0.328211	0.0364833	-0.721072	1.53711	0.284175	-1.09465	-1.3796	0.791862	-0.560795	0.686067	1.02491	1.08043	0.930468
DNMT1	1786	GAGCGGAGGUGUCCCAAUA	0.187731	0.207512	0.199294	0.198179	0.928029	0.17912	1.22476	0.777302	1.33853	-0.781644	-1.11755	-0.186888	-0.271869	-2.28874	-0.775852	-1.11215
DNMT1	1786	GGACGACCCUGACCUCAAA	-0.24478	-0.710452	-0.748212	-0.567815	-0.686151	-1.44254	0.630203	-0.499498	-0.198378	-0.256759	-0.00129834	-0.152145	0.170007	0.523986	0.594122	0.429372
DNMT1	1786	GAACGGUGCUCAUGCUUAC	-1.76283	-1.8788	-1.82753	-1.82305	-0.0287683	-0.167685	-0.305731	-0.167395	0.375024	1.05601	-0.261133	0.389968	0.722658	0.506583	1.1865	0.805249
FAM24A	118670	CAAAGUAGCUAAGGCACUA	0.685155	0.329343	0.441594	0.485364	0.0147018	0.301472	1.89115	0.735774	-1.31871	-0.793919	0.795158	-0.439158	-1.00757	-1.29083	-0.0681434	-0.788847
FAM24A	118670	CGAUGGUGCUCCUAAGUGU	0.00844539	-0.175888	-0.421032	-0.196158	0.317544	0.36285	0.0965254	0.258973	-0.305605	-0.151217	1.38347	0.308882	0.471824	0.330006	1.10285	0.634894
FAM24A	118670	GUAGAAUGCAUGCCAGUUC	-1.97507	-2.41647	-2.14096	-2.1775	-0.660914	-0.224465	-0.854479	-0.579953	-4.06773	0.34628	-0.659645	-1.46037	0.491244	0.59123	1.23376	0.772079
FAM24A	118670	UGUUUGAUCUCAGGACGAA	1.0021	0.767753	0.84324	0.871031	1.35391	1.57011	2.18247	1.70216	-0.025637	0.460551	2.13583	0.856914	0.736775	0.360144	0.949391	0.682103
HDAC3	8841	GGAAAGCGAUGUGGAGAUU	-0.179535	-0.636228	-0.414012	-0.409925	-0.502645	-1.14831	1.52234	-0.0428722	-0.555511	-0.921497	0.304664	-0.390782	0.603773	1.1206	0.935086	0.886485
HDAC3	8841	AAAGCGAUGUGGAGAUUUA	0.457712	0.329444	0.376149	0.387769	0.717423	-1.62227	1.16968	0.0882749	0.420111	-1.58602	-0.399238	-0.521714	-0.716149	-1.29958	-0.332667	-0.7828
HDAC3	8841	GCAUUGAUGACCAGAGUUA	-2.07541	-2.14739	-2.11425	-2.11235	-0.964042	-2.36354	-0.207968	-1.17852	0.109232	-0.954044	0.946	0.0337291	-0.328856	-0.999023	-0.312849	-0.546909
HDAC3	8841	GGAAUGCGUUGAAUAUGUC	0.313551	0.551912	0.716949	0.527471	2.18079	0.203289	0.864938	1.083	3.13312	-0.175149	-0.729422	0.742848	0.483415	-1.18537	-0.297718	-0.333224
HIRA	7290	GAAGGACUCUCGUCUCAUG	0.714209	0.369771	0.499878	0.527953	0.838349	1.92863	0.882433	1.21647	0.113817	1.75223	1.79832	1.22146	0.222377	0.368199	0.979791	0.523456
HIRA	7290	GGAGAUGACAAACUGAUUA	0.853261	0.659551	0.720709	0.744507	-0.138826	0.434037	0.0786216	0.124611	-0.713674	-0.218714	1.08881	0.0521394	-0.650944	-0.924267	-0.391164	-0.655458
HIRA	7290	GAAAUUCUAGCUACUCUGA	-1.94158	-2.78898	-1.98758	-2.23938	0.108363	-1.90295	0.856527	-0.312685	-0.973534	-1.16509	0.485695	-0.550976	-0.711075	-0.122927	-0.22661	-0.353537
HIRA	7290	GCGAUUCUGUCAAUAAAGA	0.652556	0.362178	0.356418	0.457051	0.615402	0.352477	1.45825	0.808711	-0.099864	0.0962516	1.61816	0.538182	-0.319675	-0.0579801	0.476398	0.0329144
HTATIP	10524	GGACAGCUCUGAUGGAAUA	0.276109	0.136152	0.528418	0.31356	1.02612	0.395349	1.96506	1.12884	0.668686	0.315466	0.856014	0.613389	0.643721	1.26992	1.29035	1.068
HTATIP	10524	CACAGGAACUCACCACAUU	-0.0277047	0.251066	0.383475	0.202279	1.41158	0.261829	0.558845	0.744086	2.51084	-0.557881	-0.358536	0.531474	1.72202	1.23506	1.20722	1.3881
HTATIP	10524	GAACAAGAGUUAUUCCCAG	-0.446328	-0.905452	-0.172453	-0.508078	1.99939	0.379863	1.82177	1.40034	2.65166	0.307559	-0.212999	0.915405	1.8433	1.87105	1.01184	1.5754
HTATIP	10524	CCACAGAUCACCAUCAAUG	0.130663	0.105768	0.0627113	0.0997142	1.00695	0.304048	0.786506	0.699168	1.05279	-0.157212	-0.121257	0.258106	1.56279	1.56024	1.64792	1.59031
MBD1	4152	AAGUUGAGCUGACUCGAUA	0.0643162	-0.85185	-0.529192	-0.438909	-0.888806	-0.588055	-0.612436	-0.696432	-0.254837	0.0848298	1.28253	0.370841	-0.273639	-0.14615	0.365668	-0.0180404
MBD1	4152	GGAUGAUUCUGCCUCCAAA	0.284809	0.0546563	0.212888	0.184118	-0.171199	0.0529137	1.16382	0.348512	0.221999	0.161771	1.2906	0.558123	-0.42832	0.151113	0.577956	0.10025
MBD1	4152	GAGCCGAGGGUGUGGAGUA	0.60512	0.137899	0.206647	0.316555	1.41471	0.827343	1.45055	1.23087	0.455334	0.0408437	1.70403	0.733404	0.375065	0.6567	0.584554	0.538773
MBD1	4152	GACGCUCAGACACCUAUUA	-0.683486	-1.23074	-1.0278	-0.980673	-0.133784	0.985892	0.707035	0.519714	-0.657308	1.68085	0.747121	0.590221	0.970693	0.57165	1.20311	0.91515
MGC4189	84268	CCACUCAUCUGUCCUGUAU	-1.45098	-1.35793	-1.20697	-1.33863	0.753422	-0.0632456	0.334142	0.34144	1.01265	1.84507	0.984555	1.28076	1.62252	1.42016	2.1616	1.73476
MGC4189	84268	GGAAUGCUUUGCAGUCAGU	-1.68549	-1.61043	-0.878191	-1.39137	-2.41928	-3.23494	-1.7346	-2.46294	1.26047	-1.08075	0.0279347	0.0692169	-1.09071	-1.81647	-1.10343	-1.33687
MGC4189	84268	GAAUUGUCCAGAAGACUUG	-0.582073	-1.01189	-0.824549	-0.806172	0.384165	0.468601	1.46336	0.772043	1.35594	-0.416696	2.01508	0.984777	0.0164082	0.454969	0.95638	0.475919
MGC4189	84268	GUCCAUCAUCAGCGAGUAU	0.209751	0.474728	0.404345	0.362941	1.50664	0.538543	1.00874	1.01798	3.19954	-0.450679	1.01959	1.25615	0.828315	0.334754	0.577698	0.580255
MYST2	11143	GAAAUGCGCCUUCUUCUGA	0.156872	0.382117	0.38677	0.308586	0.766834	-0.641996	0.778304	0.301047	2.86715	-0.577873	0.833247	1.04084	0.439216	-1.34941	-0.275551	-0.395249
MYST2	11143	GAACCGAAGAUUCCGAUUU	0.470461	0.518984	0.411838	0.467095	1.14249	0.965306	1.00351	1.0371	0.559269	-0.272052	0.864631	0.383949	0.694791	0.722451	0.996224	0.804489
MYST2	11143	AGAGGCAGCUUCGAUAUAA	-3.08611	-3.95813	-2.76936	-3.2712	1.00747	-0.48819	2.36564	0.96164	2.24028	-2.22599	1.08818	0.36749	1.81212	0.640926	1.55833	1.33713
MYST2	11143	GAUGCCCACUGUAUCAUAA	-2.39967	-2.72066	-1.88688	-2.33574	1.06451	2.3462	1.48974	1.63348	2.04431	1.25732	0.0366329	1.11275	2.06839	1.85936	1.27974	1.73583
NAP1L1	4673	GACCAGAAAUUAUGGGUUG	1.04171	0.771097	0.913266	0.908691	0.466716	0.772116	2.15823	1.13235	-0.897368	-0.533574	1.32556	-0.0351275	-1.16524	-1.82145	-0.634901	-1.2072
NAP1L1	4673	GGACGUGGGACAGUUCGUA	1.06379	0.911923	1.06419	1.0133	1.09851	0.856016	1.05942	1.00465	0.345128	0.175089	1.01884	0.51302	-0.269392	-0.737926	-0.708942	-0.572087
NAP1L1	4673	GCGUAUAAUCCCAAGAUCA	-0.0457301	-0.434039	-0.426549	-0.302106	0.2254	-0.03439	1.51941	0.57014	0.164536	-2.10941	1.91621	-0.00955242	0.264794	-0.220389	1.14066	0.395022
NAP1L1	4673	UAACCAUAGUUCAUCGAAA	-0.150998	-0.24151	-0.245624	-0.21271	1.61149	-0.148792	0.329716	0.597473	2.06014	0.300495	0.66308	1.00791	1.30157	1.24898	1.51493	1.35516
RBMS1	5937	CCAUAUACCUUUCAACCUA	0.756714	0.583582	0.491279	0.610525	0.0334631	0.860491	0.531936	0.475297	0.171512	0.0364369	0.210732	0.13956	0.286474	-0.811525	-0.0660842	-0.197045
RBMS1	5937	GAAUGACACUUACUUACGA	0.876895	0.854466	0.934383	0.888582	0.510164	0.798772	0.45643	0.588455	0.282981	0.607644	0.248823	0.379816	0.579065	-0.558861	-0.445946	-0.141914
RBMS1	5937	GAUGCAACCUCAACCAUAU	0.473005	0.316321	0.429246	0.406191	0.725237	0.820756	0.821458	0.789151	0.727274	1.02861	1.25655	1.00414	1.61964	0.419791	1.57578	1.20507
RBMS1	5937	ACAAGGAUACUACGUGAUU	-1.52217	-1.67475	-2.06123	-1.75272	-0.041344	-0.573762	1.13507	0.173321	0.492772	-0.854699	1.64541	0.427826	0.907256	0.0223065	0.432495	0.454019
RUVBL1	8607	GCAGAAAGAGCGAGUAGAA	-1.22012	-1.97403	-1.24929	-1.48115	0.165893	-0.167856	0.440209	0.146082	-0.639943	-1.18779	1.18008	-0.215885	1.32795	0.66506	1.93767	1.31023
RUVBL1	8607	CAAAGGAACCAAACAGUUG	-2.68209	-3.71798	-2.26523	-2.88843	1.93437	1.14356	1.60439	1.56078	2.95943	1.221	0.442327	1.54092	2.14312	2.15596	1.42836	1.90915
RUVBL1	8607	GCCAUUGGGCUGCGAAUAA	-2.66584	-3.78294	-2.3853	-2.9447	2.19976	1.79416	0.925896	1.63994	-0.677879	2.50288	0.871182	0.898727	2.58425	2.45481	2.22068	2.41992
RUVBL1	8607	AGAGGCAUGUGGCGUCAUA	-1.40583	-2.26562	-1.80538	-1.82561	-1.64994	-2.2406	0.255296	-1.21175	-0.522687	23.9546	2.28767	8.5732	-0.379609	0.361064	0.875057	0.285504
RUVBL2	10856	UAACAAGGAUUGAGCGAAU	-0.891237	-1.39912	-0.875743	-1.05537	-0.472817	-1.34102	-0.521585	-0.778474	-0.496989	-1.91619	-0.227379	-0.880187	-0.287905	-0.475876	0.825328	0.0205153
RUVBL2	10856	CGCAGUACAUGAAGGAGUA	-1.571	-2.59276	-1.46203	-1.87526	0.882925	-0.103614	0.121926	0.300412	0.623297	1.12613	-0.402554	0.448957	0.62066	1.10325	0.637222	0.787043
RUVBL2	10856	UCAACGAACUCAAAGGCGA	0.726661	0.681514	0.557041	0.655072	0.660739	1.01168	0.527536	0.733318	0.989037	-0.604704	0.766666	0.383667	-0.797021	-1.08225	-0.814388	-0.897885
RUVBL2	10856	ACGCAAGGGUACAGAAGUG	-2.35401	-2.58667	-1.89608	-2.27892	-3.07849	-6.40305	-2.85961	-4.11372	0.856041	-0.44863	0.0149033	0.140771	-1.0218	-2.174	-0.990515	-1.39544
SET8	387893	ACCCGUGGCUGAAGCAUUA	-1.06145	-2.17342	-1.53529	-1.59006	0.215531	0.373356	0.828844	0.472577	0.615724	0.897052	2.14805	1.22027	1.4215	1.80359	1.77546	1.66685
SET8	387893	GCAACUAGAGAGACAAAUC	-0.846672	-1.17788	-0.760455	-0.928337	1.05924	0.996186	-0.0666398	0.66293	2.69695	2.79797	0.988118	2.16101	2.64095	2.67789	2.46351	2.59411
SET8	387893	GAUUGAAAGUGGGAAGGAA	-1.86872	-2.91005	-1.76638	-2.18172	-2.64305	-0.861191	-0.599983	-1.36807	1.16976	2.09379	2.83076	2.03144	0.206006	-0.352935	0.160222	0.00443092
SET8	387893	GCACGACAUCGACGGCGUA	0.134026	-0.137423	-0.0923544	-0.0319171	0.429421	0.842001	0.277324	0.516248	1.14746	0.950168	0.757052	0.95156	0.109971	-0.810339	-0.583855	-0.428074
SHPRH	257218	GCACAAAUCAGUCGUGUUA	0.834308	0.795397	0.761417	0.797041	0.215692	0.963604	0.864658	0.681318	-0.215181	0.191598	0.877649	0.284688	-0.138193	-0.937098	-0.393718	-0.48967
SHPRH	257218	GAAGAAAUGUGGAACUGAA	-0.0906677	-0.0362846	-0.260117	-0.129023	-0.587745	-0.000685735	-0.270851	-0.286427	0.500092	-0.356922	1.38606	0.509744	0.334165	-0.452389	-0.215604	-0.111276
SHPRH	257218	GAAUAUAAGUUGCUUCAUG	1.0229	0.955494	1.08499	1.02113	1.09519	0.911168	1.34563	1.11733	0.124606	0.185963	0.4054	0.238656	0.246587	0.0497171	-0.0663535	0.0766503
SHPRH	257218	CAAAGUGUGUGAAUUAUGA	0.880996	0.839906	0.873027	0.864643	1.02538	1.33057	1.73445	1.36347	0.315295	0.422022	1.67295	0.803421	0.70184	0.17341	0.284375	0.386542
ATR	545	GAACAACACUGCUGGUUUG	0.988376	0.747174	0.917349	0.8843	-10.7119	-10.84	-7.52728	-9.69307	-12.8092	-11.4013	-9.64841	-11.2863	-5.25294	-5.03536	-4.56682	-4.9517
ATR	545	GCAACUCGCCUAACAGAUA	-0.00787637	-0.305337	-0.181372	-0.164862	-3.60141	-3.82624	-2.16189	-3.19652	-4.48921	-4.60999	-4.40161	-4.50027	-1.33351	-1.42764	-0.768233	-1.17646
ATR	545	UCUCAGAAGUCAACCGAUU	-1.25908	-1.38129	-0.857605	-1.16599	-2.73875	-5.08935	-1.87626	-3.23479	-5.57624	-5.82388	-4.1517	-5.18394	-1.27691	-1.48688	-0.677634	-1.14714
ATR	545	GAAUUGUGUUGCAGAGCUU	1.10541	0.952663	1.05409	1.03739	0.49637	0.717435	0.865269	0.693025	-0.199373	-0.180886	-0.155426	-0.178561	0.0830796	-0.545309	-0.159472	-0.207234
ATRIP	84126	GCUCCAGACCAGUGAACGA	0.380483	0.300375	0.2786	0.319819	-7.58194	-8.92287	-6.02442	-7.50974	-11.6445	-12.051	-7.68198	-10.4592	-5.30146	-5.30486	-4.23062	-4.94565
ATRIP	84126	UGGUGAAAUUAGCCGAAAA	0.551388	0.585231	0.480225	0.538948	-5.16987	-5.10077	-4.6758	-4.98215	-6.22349	-5.54833	-3.01547	-4.9291	-3.85465	-4.30817	-2.71502	-3.62595
ATRIP	84126	GAAUCUGGUUGCCCGGAAU	-1.41466	-1.75693	-1.066	-1.41253	-0.5731	-1.3351	-1.06762	-0.99194	-0.840324	-3.43765	-0.368332	-1.54877	-0.211664	-0.466083	-0.0451317	-0.24096
ATRIP	84126	UCACUACAUCAGACGGAAU	0.669368	0.504983	0.696029	0.62346	-0.941292	-0.170456	-0.40859	-0.506779	-2.28364	-2.03069	-0.139936	-1.48476	-3.14848	-3.67509	-2.83342	-3.219
BLM	641	GAGCACAUCUGUAAAUUAA	0.917924	0.588481	0.574503	0.693636	-0.234656	0.140645	0.318995	0.0749945	-0.574945	-0.366536	0.287914	-0.217856	-0.382579	-1.14527	-0.578827	-0.702225
BLM	641	GAGAAACUCACUUCAAUAA	-0.091633	-0.0592804	-0.100349	-0.0837541	-1.8152	-1.73512	-1.77271	-1.77434	0.91834	0.168653	-1.46421	-0.125741	0.282128	-0.260393	-0.354544	-0.110937
BLM	641	CAGGAUGGCUGUCAGGUUA	0.553676	0.512654	0.462032	0.509454	-0.0630208	-0.19769	0.348357	0.0292155	-1.01429	-0.349578	0.0657394	-0.43271	0.034063	-0.297568	0.217312	-0.0153977
BLM	641	CUAAAUCUGUGGAGGGUUA	1.00034	0.757673	0.797702	0.851905	0.0434739	0.204538	0.22732	0.158444	-1.00515	-0.150577	-0.0557209	-0.403816	1.28734	0.928207	1.43448	1.21668
CCNK	8812	CAAAGCAACUCAAAGGUGA	-0.00587788	-0.22878	0.0678762	-0.055594	-0.165931	-0.818164	-0.797987	-0.594027	0.994711	-0.481197	0.860964	0.45816	0.800626	-0.688022	0.0258095	0.0461379
CCNK	8812	CAAGUUUGAUUUACAGGUA	-0.508278	-0.828013	-0.413034	-0.583108	-0.168699	-0.787576	-0.183259	-0.379845	-0.667733	0.631403	0.857757	0.273809	1.10367	0.807541	1.35207	1.08776
CCNK	8812	GAUCAUAGCAGUAGCAGUG	-2.44753	-3.00709	-2.38835	-2.61432	0.427021	-0.313243	0.0717195	0.0618327	1.86614	-1.70054	0.974045	0.37988	1.45792	0.990507	1.49965	1.31603
CCNK	8812	GCGCUCGGUUCAUCUUUGA	-1.13892	-1.72514	-1.20115	-1.35507	0.659853	-1.5614	-0.615045	-0.50553	2.00833	-1.31068	1.06805	0.588567	0.293508	-0.533917	0.939946	0.233179
CDK9	1025	GGCCAAACGUGGACAACUA	-3.99844	-4.61835	-3.55862	-4.05847	1.13602	1.82235	-4.5435	-0.528376	0.865262	1.57635	-9.3986	-2.319	1.46379	1.19721	0.875112	1.17871
CDK9	1025	UGACGUCCAUGUUCGAGUA	0.739009	0.807877	0.74735	0.764745	-0.119979	-0.252697	-0.655024	-0.342566	-0.685279	-1.03671	-0.31708	-0.679689	-0.498149	-0.880612	-0.0592385	-0.479333
CDK9	1025	CCAACCAGACGGAGUUUGA	1.05638	1.04135	0.978283	1.02534	-0.139393	0.126647	-0.323336	-0.112027	-0.0547241	-0.842526	-0.936617	-0.611289	-0.17392	-0.460934	-0.155303	-0.263386
CDK9	1025	GAAGGUGGCUCUGAAGAAG	-1.21129	-1.59358	-1.57995	-1.4616	0.437968	-0.207218	0.959786	0.396845	-2.45499	-1.30417	0.952455	-0.935569	0.808337	-0.023902	1.52372	0.769384
CHEK1	1111	GCAACAGUAUUUCGGUAUA	-2.03123	-2.55784	-1.79564	-2.12824	0.77721	-0.735686	0.690746	0.24409	-1.03787	0.790967	1.4292	0.394098	1.45995	0.906131	2.07827	1.48145
CHEK1	1111	GGACUUCUCUCCAGUAAAC	-2.57017	-3.08021	-2.3853	-2.67856	-0.399594	-2.04017	-0.238162	-0.892641	-0.0132142	0.165671	1.10192	0.418125	1.84764	-0.109732	1.64925	1.12905
CHEK1	1111	AAAGAUAGAUGGUACAACA	-0.145008	-0.519572	-0.373899	-0.34616	-6.55889	-6.32477	-3.82615	-5.56994	-3.49238	-4.70571	-0.0733044	-2.75713	-3.14906	-3.04192	-2.10034	-2.76377
CHEK1	1111	AGAUAUGAAGCGUGCCGUA	-0.0925425	-0.668168	-0.626296	-0.462335	-1.49315	-1.27803	-0.955267	-1.24215	0.343596	-0.366252	0.687892	0.221745	0.497869	0.199488	0.958906	0.552088
CINP	51550	GAAAAGCUGUCUUCAACUA	-2.39644	-2.98268	-2.827	-2.73537	-0.344707	0.756332	-0.663997	-0.0841243	-0.316136	0.153798	-1.1016	-0.421313	1.48892	1.28517	1.18031	1.31814
CINP	51550	AAACCUGUCUUAUCUGUCA	-2.02334	-3.22256	-2.53674	-2.59421	0.11459	-0.457569	-0.685825	-0.342934	1.021	1.61229	0.403899	1.0124	0.696246	0.289141	1.24017	0.741851
CINP	51550	CGCAUAAGCUCUUGGAGAU	-1.10142	-1.82834	-1.14882	-1.35953	-1.61852	-2.24235	-1.7159	-1.85892	0.719391	-0.724067	-1.58807	-0.530914	-0.388703	-0.570996	-0.376685	-0.445462
CINP	51550	GAACUGUAACGCCCAGAAA	0.572494	0.293472	0.59676	0.487575	0.322217	0.613181	0.629069	0.521489	-0.594268	1.05634	-0.31673	0.0484457	0.596552	0.861938	1.15547	0.871319
CLSPN	63967	GGAAAUACCUGGAGGAUGA	-0.731817	-0.869601	-0.440867	-0.680762	0.59443	-0.749157	0.0970484	-0.0192263	0.849493	0.996006	1.49455	1.11335	1.71217	1.50537	2.4061	1.87455
CLSPN	63967	GGACGUAAUUGAUGAAGUA	-0.104681	-0.326912	-0.449432	-0.293675	-7.31109	-7.94117	-5.26577	-6.83934	-0.875455	-1.38499	-0.273802	-0.844749	-3.18256	-3.47844	-2.00071	-2.88723
CLSPN	63967	GCAGAUGGGUUCUUAAAUG	-0.414673	-1.42752	-0.723648	-0.855282	-4.59667	-4.62587	-2.66653	-3.96302	-1.40756	0.402772	1.87422	0.289811	-1.25797	-0.599371	-0.0407899	-0.63271
CLSPN	63967	GAAUUUAUAUGCUGGGAAA	-0.19809	-0.533867	-0.245054	-0.32567	-3.22933	-2.06174	-2.29716	-2.52941	-1.12819	-0.394426	0.270865	-0.41725	-0.325372	0.313322	0.603035	0.196995
HELB	92797	GCACACAUAUGUUGAAGUG	-0.140916	-0.323949	-0.0673538	-0.177406	0.56892	-1.69233	-0.060275	-0.394561	1.87585	0.0961983	0.21938	0.730476	-0.632145	-1.65392	-0.454509	-0.913524
HELB	92797	GAAAGUAACGUUCGACUGU	1.00199	0.860644	0.891624	0.918087	-0.324331	0.299471	0.120152	0.0317641	-0.36733	0.000842224	-0.338751	-0.23508	-0.138275	-0.418406	0.103514	-0.151055
HELB	92797	CCGAUAAUCAAGAAACUUA	0.974409	0.872316	0.908176	0.918301	0.464408	-0.077742	1.00444	0.463703	-0.522095	0.761413	0.903717	0.381012	0.165273	-0.0213904	1.03797	0.393951
HELB	92797	GCAUUUAUGUGUCGAUGUC	0.0178965	-0.251103	-0.233288	-0.155498	0.484971	-0.0109979	0.725729	0.399901	0.432834	-0.505649	0.267678	0.0649543	1.22971	0.888935	1.83595	1.3182
HUS1	3364	GAAGUGCACAUAGAUAUUA	0.224521	-0.0137705	0.133174	0.114642	-5.7772	-6.26187	-5.38443	-5.80783	-3.6142	-5.06395	-2.41378	-3.69731	-3.31434	-3.73022	-3.40036	-3.48164
HUS1	3364	AAGCUUAACUUCAUCCUUU	0.409953	0.361127	0.591107	0.454062	-1.29739	-2.89893	-1.9443	-2.04687	-0.391507	-0.616882	0.552548	-0.151947	-0.626958	-0.968282	-0.346837	-0.647359
HUS1	3364	GAACUUCUUCAACGAAUUU	0.79929	0.737468	0.684868	0.740542	1.63132	0.313053	1.72648	1.22362	-0.658981	-0.355774	1.42235	0.135865	-0.293079	-0.94085	0.619331	-0.204866
HUS1	3364	AAUCAUGGCUCACCGCAUU	-1.21606	-1.47126	-1.24738	-1.31156	0.394946	-1.07858	-1.02899	-0.570875	1.59992	-0.927278	0.326211	0.33295	1.17273	0.154526	0.468129	0.59846
MCM7	4176	GGAAAUAUCCCUCGUAGUA	0.279682	0.127163	0.164296	0.19038	-3.13902	-4.8666	-2.74419	-3.58327	-0.260806	1.8643	1.26936	0.95762	-0.764566	-0.531574	-0.215554	-0.503898
MCM7	4176	GGAGAGAACACAAGGAUUG	-0.310958	-0.854649	-0.693297	-0.619635	-2.74088	-3.28845	-2.02934	-2.68622	1.18028	1.34645	-0.86558	0.553715	-0.675736	-0.348103	-0.109538	-0.377792
MCM7	4176	UGUCAUACAUUGAUCGACU	-0.237061	-0.218922	0.00382676	-0.150719	-0.901832	-1.48729	-0.840728	-1.07662	-1.0326	-0.926021	-0.434033	-0.797551	-0.756598	-0.374076	0.147367	-0.327769
MCM7	4176	GAGACAAUGACCUACGGUU	0.448942	0.243374	0.453614	0.381977	-2.5737	-3.7906	-2.76108	-3.04179	1.12172	1.47603	0.898096	1.16528	0.189073	0.4671	0.00875297	0.221642
MCM8	84515	GGCAAUACAUCAGGUGUUA	0.847525	0.896032	0.998503	0.91402	0.415018	-0.188388	-0.453294	-0.0755547	0.00615807	-0.875098	-0.700927	-0.523289	-1.49008	-1.48022	-1.39478	-1.45503
MCM8	84515	CGAUAGCUCUCCUUUGAUU	0.920545	0.72816	0.540392	0.729699	0.955629	0.0447874	1.08093	0.693781	-0.809897	-0.555798	1.30579	-0.0199672	-0.41164	-1.70875	-0.405737	-0.842044
MCM8	84515	UAACUAACUUGAUACCAGA	-0.145088	-0.59469	-0.3735	-0.371092	-0.415267	-0.713407	-0.168147	-0.432274	-0.0702732	-1.34274	-0.119675	-0.510897	-0.810754	-1.51218	0.156094	-0.722281
MCM8	84515	GAUCGAUUCAUACCAUAUA	-0.415434	-0.614743	-0.596296	-0.542158	0.0164128	0.738697	-0.0401482	0.238321	0.783767	0.0410223	0.236379	0.353723	1.35106	0.587893	1.66549	1.20148
PER1	5187	GAACCAGGAUACCUUCUCA	0.507779	0.532056	0.405279	0.481705	0.150886	-0.059784	0.520656	0.203919	0.981921	0.51456	1.12382	0.873435	1.00588	0.907615	1.12912	1.0142
PER1	5187	GAAGCGCCCUGCUAUGUCU	0.544489	0.333189	0.359328	0.412336	0.293113	-0.944204	0.797446	0.0487849	-0.361553	-0.844662	0.154796	-0.350473	-1.38186	-1.85143	-1.12534	-1.45288
PER1	5187	GGCCGAAUCGUCUACAUUU	-1.38786	-2.02254	-1.6217	-1.67737	-0.249119	-2.05995	-1.0273	-1.11213	1.75131	0.315057	0.371979	0.812781	0.960131	0.538847	0.79285	0.763943
PER1	5187	UUACGAAGCUCCCCGGAUA	-1.54519	-1.98677	-1.37751	-1.63649	0.07709	-0.643773	-0.0668217	-0.211168	-1.33862	-1.11665	0.193001	-0.754088	0.361694	-0.270197	0.853135	0.314877
PPP4C	5531	GCACUGAGAUCUUUGACUA	0.442581	0.520693	0.296064	0.419779	-1.22295	-1.70359	-0.433163	-1.1199	-1.57955	-1.90242	0.764417	-0.905851	-1.59548	-2.52232	-1.10617	-1.74132
PPP4C	5531	GGAGCCGGCUACCUAUUUG	-1.06768	-1.66007	-1.29716	-1.34164	-0.592041	-0.88804	-0.14029	-0.540124	-0.225623	-1.74185	2.43	0.154174	0.0323674	0.633946	1.34101	0.669109
PPP4C	5531	GACAAUCGACCGAAAGCAA	-1.34356	-2.50733	-1.65494	-1.83528	0.79604	1.12784	-1.39752	0.175453	1.07854	0.844391	0.353939	0.758957	1.12629	1.46818	1.21254	1.26901
PPP4C	5531	GCACUUAAGGUUCGCUAUC	0.795163	0.675454	0.742056	0.737558	-0.226742	0.359734	-0.184218	-0.0170752	-0.593996	-1.19285	-0.564468	-0.783772	0.541454	-0.7231	-0.198478	-0.126708
PPP4R2	151987	GCGACUAUGUGAAUUGUUA	0.750767	0.567985	0.453467	0.59074	-0.00236716	-0.45673	0.0807756	-0.126107	-0.523593	-0.646269	0.517872	-0.21733	0.0312791	-0.354569	-0.243811	-0.189034
PPP4R2	151987	ACAAAUGGGUUGCCUGAGA	1.22947	0.983987	1.02358	1.07901	0.338928	0.81304	0.487033	0.546334	-0.759754	0.246733	0.061138	-0.150627	-0.217546	-0.0222781	-0.10411	-0.114645
PPP4R2	151987	ACCCUAAUGUCGAAUAUAU	-1.54251	-2.05629	-1.25469	-1.61783	-0.048103	-0.940196	-0.207076	-0.398458	0.883741	0.485195	0.52493	0.631288	1.01014	0.83712	1.54934	1.1322
PPP4R2	151987	AUACUGAGAGGUCUAAUAU	0.932986	0.836691	0.924598	0.898091	0.693497	0.834026	0.61514	0.714221	0.611323	0.422457	0.544572	0.526117	1.25769	0.749203	0.861834	0.956241
RAD1	5810	GAAGAUGGACAAAUAUGUU	-0.502387	-1.32141	-0.844318	-0.889372	-0.444306	-0.172542	0.616495	-0.000117486	-0.545285	-1.50169	-0.354254	-0.80041	-1.92595	-1.51585	-0.270258	-1.23736
RAD1	5810	GGAAGAGUCUGUUACUUUU	0.969511	0.840517	0.993812	0.934613	-3.1177	-2.06038	-2.18527	-2.45445	-2.74104	-1.81769	0.164863	-1.46462	-1.36791	-1.16648	-1.01002	-1.18147
RAD1	5810	GAUAACAGAGGCUUCCUUU	0.181513	-0.00143678	0.0205173	0.0668644	-0.00642916	0.0927513	0.800179	0.2955	-0.708007	-0.350374	1.59425	0.178624	1.0181	0.448468	1.06359	0.843385
RAD1	5810	GCAUUAGUCCUAUCUUGUA	-0.0337025	-0.13894	-0.0614026	-0.078015	-1.98776	-2.20347	-2.19619	-2.12914	-1.01895	-2.15996	-1.23616	-1.47169	-0.0704878	-0.146938	-0.192725	-0.136717
RAD17	5884	GAAUCAAGCUUCCAUAUGU	0.897422	0.835025	0.659915	0.797454	-5.56293	-3.54289	-4.66174	-4.58919	-0.787829	-1.01791	-0.219049	-0.67493	-2.15953	-1.72321	-2.26141	-2.04805
RAD17	5884	CAACAAAGCCCGAGGAUAU	-0.18943	-0.778616	-0.650324	-0.539456	-4.59507	-4.15274	-2.61138	-3.78639	-1.4299	-1.17886	1.06738	-0.513795	-1.03878	-1.28288	-0.367446	-0.896367
RAD17	5884	ACACAUGCCUGGAGACUUA	-0.277619	-0.565352	-0.492106	-0.445026	-3.05445	-2.7177	-2.1388	-2.63699	-0.421799	-1.31845	-1.0308	-0.923682	-0.70856	-0.921969	-0.986185	-0.872238
RAD17	5884	CUACAUAGAUUUCUUCAUG	0.716893	0.534056	0.549673	0.600208	-1.06719	-0.976488	-0.768386	-0.937354	-2.85543	-2.00892	-1.14275	-2.00236	0.000735097	0.474477	0.312494	0.262569
RECQL	5965	GCAAGGAGAUUUACUCGAA	0.324387	0.103192	0.23936	0.222313	0.655175	0.103246	-0.459544	0.0996255	0.846013	-0.0733844	0.146287	0.306305	-0.571509	-2.54567	-0.839872	-1.31902
RECQL	5965	GGCCAAAUCUAUAUUAUGA	0.488686	0.0643985	0.137344	0.230143	0.521051	0.0940996	0.597949	0.404367	-0.133889	-0.765007	1.28793	0.129679	-0.288649	-0.959838	-0.0892514	-0.445913
RECQL	5965	GAAGAUUAUUGCACACUUU	0.886814	0.750141	0.8161	0.817685	0.988942	0.828864	0.836748	0.884851	0.634888	0.65405	1.00165	0.763531	0.322302	-0.0949706	0.073135	0.100155
RECQL	5965	AACAAGAGCUUAUUCAGAA	-0.436115	-0.797844	-0.825469	-0.686476	0.120574	-0.529321	0.205848	-0.0676328	1.34327	-1.10989	0.891548	0.374976	0.687403	0.373679	1.00561	0.688898
SSRP1	6749	GAUGAGAUCUCCUUUGUCA	0.485669	0.443098	0.350898	0.426555	-2.52583	-1.69543	-1.54265	-1.9213	-1.11823	-0.352759	-0.160871	-0.543953	-1.16258	-1.31172	-1.02673	-1.16701
SSRP1	6749	GACUUAAACUGCUUACAAA	-0.317953	-0.510733	-0.186875	-0.338521	-1.80585	-2.17646	-1.65724	-1.87985	0.140018	0.689256	0.375182	0.401485	0.0146151	-0.539373	-0.305439	-0.276732
SSRP1	6749	GCAAGACCUUUGACUACAA	-0.14823	-0.427961	-0.237567	-0.271253	-1.65873	-3.08723	-1.96323	-2.2364	1.36064	-0.458338	0.743107	0.548471	0.16344	-0.455856	-0.297449	-0.196622
SSRP1	6749	GAGGGAGGAGUACGGGAAA	1.17076	1.04728	1.11392	1.11065	0.317458	0.81898	0.513873	0.550104	-0.675667	0.100761	0.407191	-0.0559049	-0.12608	-0.168517	0.0422952	-0.0841007
SUPT16H	11198	GAAGAUAUGUGACGUGUAU	-0.276874	-0.630863	-0.152554	-0.35343	-2.03249	-3.09132	-2.48043	-2.53475	1.4542	0.204162	0.146958	0.601774	-0.00364497	-1.37243	-0.80035	-0.725477
SUPT16H	11198	GAACAAAGUCGAAGUAUGA	-0.437675	-0.662197	-0.199179	-0.433017	-1.78798	-2.31103	-1.91394	-2.00432	0.150329	-1.09925	-0.453071	-0.46733	0.162988	-0.806022	-0.274963	-0.305999
SUPT16H	11198	AGACAUGGCUCUUUGGUUA	-0.127727	-0.441596	-0.0875382	-0.218954	-1.4434	-1.77318	-1.15192	-1.45617	0.257264	0.747356	1.69237	0.898998	0.606412	0.133009	0.492488	0.410636
SUPT16H	11198	GAAGAACUUUGAUAUGGUA	0.375506	0.2281	0.422164	0.341923	-0.624752	-1.15979	-0.579577	-0.788039	1.1983	0.563248	0.52067	0.760738	0.880082	-0.205034	0.651528	0.442192
ASK	10926	GAACACACAUUAAGUGAAA	-0.960938	-1.39135	-1.11924	-1.15718	0.218296	-0.358514	0.540688	0.13349	0.468952	0.237536	-0.0056582	0.23361	1.67492	1.23478	1.20612	1.37194
ASK	10926	GCACAAACCUUGGGUCGAA	1.13723	0.949089	0.935544	1.00729	0.219363	0.501188	0.545616	0.422056	0.345361	0.126317	0.114525	0.195401	-0.583884	-0.100284	-0.113438	-0.265869
ASK	10926	GAGCAGAAUUUCCUGUAUA	1.22588	1.09196	0.99212	1.10332	0.0629421	0.666166	1.04925	0.592787	-1.03265	-0.246094	1.13777	-0.0469911	-0.264808	-0.442794	0.13922	-0.189461
ASK	10926	CCAAACAGAUGGCGAUAAG	1.16384	1.0111	1.0165	1.06381	0.29005	0.543132	1.14584	0.659673	1.287	0.931618	0.572459	0.930358	-0.0468145	-0.389098	0.00783841	-0.142692
C10ORF119	79892	GAACACUUGUAUCGAAUUA	0.628084	0.452413	0.369652	0.483383	-1.769	-1.46606	-1.26129	-1.49878	-0.937524	-1.31697	-0.273004	-0.842501	-2.67704	-3.56511	-2.33368	-2.85861
C10ORF119	79892	GAACAUGAACCAUUUGAAA	1.16378	1.04214	1.00476	1.07023	0.118629	0.548083	0.515299	0.394003	-0.349806	-0.0223216	0.305462	-0.0222222	-0.30062	-1.00631	-0.509698	-0.605543
C10ORF119	79892	GAAAUUUCGUUGCAUGAUU	0.679265	0.794712	0.873571	0.782516	1.59296	-0.401015	0.537061	0.576336	2.79768	-0.400195	0.879166	1.09222	0.114756	-0.75945	0.0374232	-0.202424
C10ORF119	79892	GAGAAUUCAUGUGAUCUUA	0.0716375	-0.25227	-0.0791534	-0.0865953	-0.528441	0.251788	0.949139	0.224162	1.35314	0.265863	1.26534	0.961446	-0.266926	-0.039683	0.975971	0.223121
CDC45L	8318	GCACACGGAUCUCCUUUGA	-1.13618	-1.14087	-1.22899	-1.16868	-2.82305	-2.20522	-2.28445	-2.43757	-1.19412	-0.753659	0.949911	-0.332622	-1.36848	-1.59898	-1.53136	-1.49961
CDC45L	8318	GCAAACACCUGCUCAAGUC	0.381745	0.239357	0.215926	0.279009	-3.57024	-5.24977	-3.31143	-4.04381	-0.0380723	-0.804535	1.07278	0.0767227	-1.12898	-0.949564	-0.466353	-0.848298
CDC45L	8318	GGACGUGGAUGCUCUGUGU	0.651417	0.791767	0.644942	0.696042	0.608559	-0.798343	-0.438233	-0.209339	1.96903	-0.86362	0.735373	0.613594	-0.163121	-0.792481	-0.447701	-0.467768
CDC45L	8318	UCAAUGUCGUCAAUGUAUA	-0.542174	-0.866303	-0.569962	-0.659479	0.0550227	-0.760567	-0.652022	-0.452522	1.40045	1.67725	0.830861	1.30285	1.57457	1.88683	1.6987	1.72003
CDC6	990	GAGCAGAGAUGUCCACUGA	0.154026	-0.166342	-0.0979137	-0.036743	-0.89419	-0.908623	0.529373	-0.42448	1.58852	0.940636	1.15549	1.22821	0.414481	0.516943	1.09844	0.676621
CDC6	990	GGAAAUAUCUUAGCUACUG	-2.00439	-2.60813	-2.31607	-2.30953	-0.257507	0.297487	0.165464	0.0684812	1.05185	0.921047	1.23975	1.07088	1.44079	1.25914	2.20648	1.63547
CDC6	990	GGACGAAGAUUGGUAUUUG	-0.306975	-0.293901	-0.49326	-0.364712	-0.280022	-1.46057	-0.335051	-0.691881	2.7703	-0.119897	1.55109	1.4005	-0.396412	-0.916651	-0.216666	-0.509909
CDC6	990	ACAAUUAAGUCUCCUAGCA	-2.67055	-3.43653	-3.18328	-3.09678	-3.50451	-0.820274	1.14064	-1.06138	-3.31294	-0.48357	2.39891	-0.465866	-0.520255	0.128407	1.13287	0.247008
CDC7	8317	CAGGAAAGGUGUUCACAAA	-0.901937	-0.774319	-1.03207	-0.902775	-2.23854	-2.46021	-0.886809	-1.86185	-2.24583	-2.83983	0.00828946	-1.69246	-0.371728	-0.796131	0.780993	-0.128955
CDC7	8317	CUACACAAAUGCACAAAUU	0.87534	0.809731	0.987853	0.890975	1.39326	0.36977	0.526834	0.763289	-0.20727	-0.660472	0.373868	-0.164625	0.150455	-0.0405671	0.511479	0.207122
CDC7	8317	GUACGGGAAUAUAUGCUUA	0.348309	0.152008	0.0464998	0.182272	-1.76887	-1.87848	-2.00539	-1.88424	-0.0833195	-1.21205	-0.276184	-0.523852	0.0247594	-0.0600017	-0.195889	-0.0770438
CDC7	8317	GCAUUCAUCAGUUUGGUAU	0.662027	0.454701	0.564366	0.560365	-0.31931	-1.26473	-0.96383	-0.84929	0.399257	0.191844	0.770329	0.45381	-0.201974	0.367053	0.237488	0.134189
CDK2	1017	GAGCUUAACCAUCCUAAUA	0.358907	0.234582	-0.050212	0.181092	0.388608	-0.02176	0.806376	0.391075	1.29586	0.899607	0.648973	0.948146	0.143387	-0.198136	0.976063	0.307105
CDK2	1017	GAGAGGUGGUGGCGCUUAA	0.0844863	0.149511	0.106175	0.113391	-0.233993	-0.0805147	0.402364	0.0292854	0.0824201	-0.551021	-0.210141	-0.226247	0.404245	0.463356	0.984673	0.617425
CDK2	1017	GCACCAAGAUCUCAAGAAA	0.839586	0.792193	0.574862	0.735547	-0.452633	0.318678	0.669608	0.178551	-0.298434	0.332469	1.11883	0.384287	0.805759	1.13308	1.56103	1.16662
CDK2	1017	GGACGGAGCUUGUUAUCGC	0.98495	0.821202	0.923477	0.909876	1.77626	0.928906	1.69541	1.46686	0.934983	1.2269	0.55115	0.904344	1.1889	1.03007	1.54255	1.25384
CDT1	81620	CCAAGGAGGCACAGAAGCA	-0.639617	-0.481589	-0.757801	-0.626336	1.209	0.0101718	-0.356567	0.287533	0.434899	-0.476547	0.26175	0.0733674	1.12157	0.679455	1.60074	1.13392
CDT1	81620	GCUUCAACGUGGAUGAAGU	-0.532703	-0.678343	-0.65527	-0.622105	-0.293809	-0.830534	-1.93057	-1.01831	-0.572322	-1.43948	-0.744636	-0.918812	-0.202069	-1.20879	-0.822145	-0.744335
CDT1	81620	UCUCCGGGCCAGAAGAUAA	-0.600936	-1.31756	-1.24107	-1.05319	0.840803	-0.126686	-0.186451	0.175889	1.43233	1.02917	0.884446	1.11531	0.407822	0.370056	0.802231	0.526703
CDT1	81620	GCGCAAUGUUGGCCAGAUC	0.856065	0.73955	0.830588	0.808734	0.960649	0.0790483	-0.802364	0.079111	-0.099176	-0.756863	-0.898691	-0.58491	-0.346661	-0.390007	-0.460367	-0.399012
DNA2L	1763	GCUAAACCGUGAAGCAAGA	-0.766342	-0.956856	-0.904477	-0.875892	1.89382	0.0322668	0.337597	0.754562	1.06324	-0.268055	-0.421598	0.124529	0.499621	0.636369	1.11433	0.750106
DNA2L	1763	CUACGUCACUUUAAAGAUG	0.192791	0.237877	0.124879	0.185182	-0.0375173	-0.655632	-0.0404233	-0.244524	0.143592	-1.25741	1.07292	-0.0136319	0.48411	-0.0415735	1.16695	0.536497
DNA2L	1763	ACAGUUGCCUGCAUUCUAA	-0.496266	-1.26525	-1.07793	-0.946483	0.805449	-0.000745305	0.424601	0.409768	0.813389	0.859737	0.284638	0.652588	1.64693	2.03457	1.91997	1.86716
DNA2L	1763	UGAUAUAGAUACCCCAUUA	-1.77243	-1.94733	-1.57851	-1.76609	1.173	-0.786254	-0.181186	0.0685196	0.59428	0.403414	1.70338	0.900358	1.69393	1.25046	2.18104	1.70848
FEN1	2237	UCACUAAGCAGCACAAUGA	1.03578	0.927972	0.860019	0.941257	1.11651	0.203452	1.23804	0.852665	0.593843	-0.458397	0.762388	0.299278	0.302362	-0.76123	0.391034	-0.0226115
FEN1	2237	AGAAUGACAUCAAGAGCUA	0.126546	0.221299	0.163984	0.17061	0.0302578	0.20445	-0.184135	0.0168575	0.957622	0.0864793	0.717898	0.587333	0.364647	-0.280612	0.376603	0.153546
FEN1	2237	GGGCAUCCCUUAUCUUGAU	0.302716	0.281033	0.32259	0.302113	0.918025	0.850555	0.166219	0.644933	0.599562	-0.646298	0.374214	0.109159	0.684718	0.479318	1.18169	0.78191
FEN1	2237	CCCAAGGGAUCCACUAAGA	0.574845	0.502649	0.490975	0.522823	0.314061	-0.100189	-0.265372	-0.017167	0.317218	-0.233966	0.781196	0.288149	1.31007	0.570675	1.67536	1.18537
FLJ20105	54821	GGAUAGAGUUUACCGAAUU	0.145754	0.210497	0.20859	0.18828	0.20027	0.330212	0.0836297	0.204704	-0.598989	-0.765902	-0.602035	-0.655642	-1.37986	-2.37713	-1.2081	-1.65503
FLJ20105	54821	GCUAAUCACUUGUGGGACU	0.312804	-0.0179018	0.294613	0.196505	0.622589	0.231189	0.625723	0.493167	-0.0495516	-0.998283	-0.40736	-0.485065	-0.137246	-0.341509	-0.0231895	-0.167315
FLJ20105	54821	ACUUUAAGACAUUGCGAAU	1.16232	1.04404	1.0925	1.09962	0.557116	0.315951	0.508673	0.46058	0.600516	0.531722	0.187033	0.439757	0.0751286	-0.281587	-0.0172097	-0.0745559
FLJ20105	54821	AGUAGGUGGUGUCGGUUUA	1.08702	0.997123	1.01709	1.03374	0.695284	0.649996	1.26388	0.869719	0.9724	0.627543	0.911558	0.837167	0.478277	-0.256961	0.100859	0.107392
FLJ20516	54962	GGACAAUCCAUGUAAUGAU	0.4704	0.378659	0.0942477	0.314436	-5.49112	-4.11619	-4.38757	-4.66496	-2.87445	-3.13095	-0.881733	-2.29571	-4.61474	-5.69243	-3.81995	-4.70904
FLJ20516	54962	UGGAUUAAACGAAGACAUU	-0.392009	-0.609483	-0.460376	-0.48729	-4.20183	-3.73451	-3.33742	-3.75792	0.476549	-1.15108	0.968572	0.0980136	-1.81911	-2.10188	-0.570353	-1.49711
FLJ20516	54962	UGAUUGACCUACCAGAUUA	0.304908	0.193602	0.0853595	0.194623	-0.496654	-0.392256	-0.159518	-0.349476	-0.843826	-0.66272	0.626	-0.293515	-0.567731	-0.953299	0.0641098	-0.48564
FLJ20516	54962	GAGAUUAAUUUCAGAGAGA	-0.325765	-0.422524	-0.300483	-0.349591	-0.56312	-1.80706	-0.48824	-0.952807	-0.067777	-0.392568	1.0425	0.194051	0.351625	-0.400014	0.791453	0.247688
KIAA0186	9837	GAAAUGGAGUGGUUUAAUA	0.406843	0.396975	0.361381	0.3884	-2.43061	-2.55221	-1.72487	-2.23589	-0.0956241	-0.736755	0.215654	-0.205575	-0.573043	-0.528004	-0.414243	-0.505097
KIAA0186	9837	GAUGAAAGCUUUGUAUGAA	0.615619	0.513355	0.618453	0.582475	-2.87282	-2.61233	-2.12341	-2.53619	0.746962	-0.57428	0.423086	0.19859	-0.180694	0.426135	0.214528	0.153323
KIAA0186	9837	GCACUUCAGUCCUAUUAAA	0.708911	0.591149	0.456226	0.585429	-1.86043	-1.78496	-1.72419	-1.78986	0.200417	0.279771	0.939302	0.473163	0.0841056	0.219254	0.517426	0.273595
KIAA0186	9837	CAACGAGGAUGGACUCAGA	0.644018	0.570422	0.691477	0.635306	-2.42488	-2.78779	-2.01815	-2.41028	1.59177	0.156133	0.599538	0.782479	0.360392	0.307216	0.227093	0.298234
KIAA0683	9894	GAGCGGAUCAGAAGCAAGA	0.739765	0.699545	0.386955	0.608755	0.0372929	0.00627218	-0.268444	-0.0749595	-2.04189	-2.01547	-0.691845	-1.58307	-2.84722	-2.84692	-1.76851	-2.48755
KIAA0683	9894	UGAUGUGCCUGGCUGUUAA	0.958727	0.947305	0.858163	0.921398	0.504036	0.0564201	0.30512	0.288525	-0.06199	-1.20232	1.13477	-0.0431811	-0.545673	-1.02811	-0.334214	-0.636001
KIAA0683	9894	GUACGAAGAGGAUGAACUG	0.193122	-0.00448979	-0.0870205	0.0338705	-0.547631	-0.650353	-0.894673	-0.697553	-2.31004	-2.60087	-0.150608	-1.68717	-1.81353	-3.06281	-1.13073	-2.00236
KIAA0683	9894	GAAGACCUGUGUGGUGGGA	-1.68797	-1.6829	-1.3626	-1.57783	-2.05029	-3.34647	-2.74791	-2.71489	-2.21694	-1.92393	1.09053	-1.01678	-1.2764	-2.52404	-0.170553	-1.32366
KIAA1387	57223	GCGGAUAAUUGGACUUAAA	0.860786	0.674961	0.447552	0.6611	-0.721011	0.0833157	-0.00559844	-0.214431	-0.50569	0.0320933	0.235334	-0.079421	-0.273699	-0.916201	-0.214933	-0.468278
KIAA1387	57223	GAACAGUGUACCAUCUAUA	0.502342	0.376492	0.431535	0.43679	0.378759	0.0220589	0.634292	0.345037	-0.273637	-1.00851	0.617069	-0.221691	0.162601	-0.196212	0.249629	0.0720059
KIAA1387	57223	UAAUGGGCAUGGAUGAUUU	-0.185278	-0.248901	-0.362065	-0.265415	-0.446611	-0.790161	0.582753	-0.218006	1.30166	-0.330862	0.129274	0.36669	0.710765	-0.128649	0.899744	0.493953
KIAA1387	57223	CCACAUGUGAACUCAAUAA	-1.58875	-1.11759	-1.04158	-1.24931	2.15093	-1.37887	0.943619	0.571893	4.69541	-1.53293	0.970974	1.37782	2.68958	0.671321	1.66258	1.6745
PFS2	51659	CUGGAUAACUUGACCUUGA	-0.432866	-0.525412	-0.823974	-0.594084	-3.88297	-3.92349	-1.49576	-3.10074	-0.856355	-1.52114	1.93866	-0.146276	-0.772704	-0.309587	0.465514	-0.205592
PFS2	51659	GGACACUCGUAUAGCCAAA	1.04178	0.899342	0.972602	0.971243	1.04626	0.862222	0.82575	0.911411	-0.4785	-0.995532	0.628359	-0.281891	-0.167917	-0.333728	-0.0533526	-0.184999
PFS2	51659	CCCUGUGGCUGGCGAUUAA	1.01367	0.958471	1.12853	1.03356	0.731306	0.659587	0.28819	0.559694	0.642732	0.431516	0.664526	0.579591	0.676648	0.654979	0.287338	0.539655
PFS2	51659	CCUGUUAAAUCAUGCUUCA	0.1327	0.124638	-0.403661	-0.0487746	-0.464619	-0.479568	-0.547068	-0.497085	0.227564	0.154531	0.471669	0.284588	1.09499	0.65316	1.38216	1.04343
RECQL4	9401	GGAAGAGCCUCAUCUAAGG	0.832245	0.911864	0.716077	0.820062	-0.236161	0.325253	0.0769771	0.0553561	-0.859525	-1.72157	-0.92311	-1.16807	-0.397296	-0.357764	-0.00862904	-0.254563
RECQL4	9401	ACAGUGAGGUCCCAGAUUU	-1.00541	-0.462379	-0.362327	-0.61004	1.96105	-0.173747	-0.315455	0.490615	3.16375	-1.97883	-0.298264	0.295551	2.17991	0.520865	1.09243	1.2644
RECQL4	9401	CAAUACAGCUUACCGUACA	0.346778	0.367586	0.383289	0.365884	-0.291779	-0.34203	0.0886823	-0.181709	0.160879	0.0726311	0.520103	0.251204	0.394497	0.110221	0.45244	0.319053
RECQL4	9401	GCAAUUACGUACGGCUCAA	-1.53403	-2.0757	-1.42961	-1.67978	0.161884	0.280226	0.073624	0.171911	0.214783	0.109156	1.10643	0.47679	0.90959	0.536857	0.786603	0.74435
SMARCAL1	50485	GAAUAUAUCUUGGACCUAC	0.243388	0.281349	0.137165	0.220634	-1.41977	-0.708948	-1.35306	-1.16059	-0.0204613	0.144697	0.792917	0.305718	-0.80428	-0.914013	-0.0771134	-0.598469
SMARCAL1	50485	GAAUCUCACUUCCUCAAAA	-0.863641	-0.89612	-0.853906	-0.871222	0.751884	-0.208976	-0.364778	0.0593764	0.327252	-0.940838	1.26211	0.216176	1.56428	0.873227	1.35923	1.26558
SMARCAL1	50485	CCGCAGAGCUCUACACGCA	0.0497828	0.296566	0.0205586	0.122302	-0.306684	-0.384898	-0.695124	-0.462235	0.371923	-1.85642	0.596742	-0.295917	-0.563208	-0.985426	-0.0578786	-0.535504
SMARCAL1	50485	GCAGAAGAUCUACGACCUA	0.17108	0.245255	-0.116622	0.0999041	1.41446	0.71246	0.898749	1.00856	0.503765	-0.921448	1.13444	0.238921	0.761095	0.141518	1.14843	0.683682
TIMELESS	8914	GAAGACAACUUGCUGAUUG	-0.722691	-0.985905	-0.697917	-0.802171	-2.14407	-1.60836	-1.02995	-1.59412	0.351664	-1.49815	1.3813	0.0782738	-0.821663	-0.973462	0.0822095	-0.570972
TIMELESS	8914	GGAAGACGCUGUUGGUAAA	0.0348453	-0.45525	-0.779711	-0.400038	-3.77277	-5.36569	-3.44161	-4.19336	0.943408	-0.0976667	-0.543471	0.100757	-3.07286	-2.72338	-2.62817	-2.80814
TIMELESS	8914	CAACAGGCAUUCUCGAUUU	-1.8712	-1.8737	-1.51835	-1.75442	-0.669361	-3.77895	-0.971189	-1.8065	5.82948	-0.00697938	0.747471	2.18999	1.05143	-0.682631	0.663551	0.344118
TIMELESS	8914	AGGUAUUGCGCCAGCGAGA	0.620797	0.639812	0.356775	0.539128	-6.79726	-5.07034	-4.61243	-5.49334	-0.518998	-0.941082	0.559233	-0.300282	-2.74259	-2.21805	-2.19995	-2.38686
WRN	7486	GAAGAGAUCUGUUCAAGUU	0.310437	-0.0685381	0.0716511	0.104517	0.145556	0.320956	0.690329	0.385614	-0.110293	-0.209126	0.098497	-0.0736409	-0.087984	-1.07162	-0.486198	-0.548601
WRN	7486	GAAAUAAAGUGGAACGAAA	0.996083	1.01548	0.897488	0.969682	-0.0441013	0.333857	0.706032	0.331929	-0.326716	-0.528808	-0.257907	-0.371144	-0.086201	-0.370974	-0.17445	-0.210541
WRN	7486	GAACAUGAACUCCAAAUUU	-0.0640156	0.0504866	0.0608645	0.0157785	0.0693982	0.159251	0.468951	0.232533	0.87581	-0.252236	0.560983	0.394852	0.678953	-0.63544	0.436068	0.15986
WRN	7486	UGACAGAUGUUGCCAAUAA	0.408188	0.269008	0.377142	0.351446	0.105936	-0.0057489	1.13365	0.411278	1.05545	-0.534196	0.79919	0.440148	0.396047	-0.0981375	0.867697	0.388535
WRNIP1	56897	CAACAAAUGCCAAGACAAA	-0.578348	-0.474757	-0.395829	-0.482978	0.613053	-0.598795	0	0.00475266	1.37067	-1.59243	-0.174476	-0.132078	-0.333078	-1.73608	0.000694628	-0.689488
WRNIP1	56897	CUAGGAAGAUGUUCUGUAA	0.967963	0.764499	0.897802	0.876755	1.55391	0.835979	0.713409	1.03443	-0.205912	-0.0199138	0.575306	0.116493	0.0956887	-0.32918	-0.127364	-0.120285
WRNIP1	56897	GCAUAAGGUUUGUGACAUU	0.675413	0.644781	0.576718	0.632304	0.482441	0.466436	0.127044	0.358641	0.554662	0.889862	2.05829	1.1676	0.378269	0.170112	0.700055	0.416145
WRNIP1	56897	AGGCGCAGUUCUUUCGAAU	-0.131581	-0.268396	-0.260988	-0.220321	0.40608	-0.0314556	0.344221	0.239615	0.135533	0.0981856	-0.0129548	0.0735879	0.954441	0.111476	1.15691	0.740941
C15ORF20	80119	GAAAGGCCAGAGCAUCUUC	-0.333497	-0.589616	-0.430747	-0.451287	-1.35894	0.176178	-1.26595	-0.816239	-1.08534	-0.965628	-0.943038	-0.998	-0.722575	-1.13982	-0.418835	-0.760412
C15ORF20	80119	GGGAAUAUGAGGACUCGGA	0.673569	0.882803	0.912214	0.822862	-0.264147	0.482231	-0.586206	-0.122707	-0.15901	-0.298055	0.388377	-0.0228963	0.326171	-0.622106	-0.744675	-0.34687
C15ORF20	80119	GCACAUUGCGCCUCAAGCU	-2.13476	-2.80909	-2.34019	-2.42801	0.252401	0.576609	-0.206349	0.207554	0.924342	0.0790125	1.01	0.671119	1.28843	1.3423	1.79145	1.47406
C15ORF20	80119	GAAGACAGGUGCUCCGGAA	-0.166573	-0.184362	-0.116525	-0.15582	-1.75763	-1.388	-0.932589	-1.35941	-0.907236	1.74495	1.22562	0.687777	0.371072	1.16596	0.665816	0.734283
FLJ13912	64785	GAACUACCCUUGUGGCUGG	-0.465068	-0.466358	-0.291997	-0.407807	-2.28596	-2.55794	-1.49419	-2.1127	0.0835882	-0.476209	-0.496271	-0.296297	-0.379998	-0.756793	-0.588335	-0.575042
FLJ13912	64785	GAGAGGGGCUUAUUUCAAA	-1.33289	-1.39429	-0.924464	-1.21722	1.16675	-0.224219	-0.218575	0.24132	1.1072	0.676959	-0.542248	0.413972	1.52529	0.967309	1.15497	1.21586
FLJ13912	64785	CCAACCUCGUUCAGAAUUA	0.536448	0.473946	0.67951	0.563302	-4.95253	-2.53878	-2.16607	-3.21913	-1.80281	1.00362	0.928118	0.0429772	-0.902211	0.521973	-0.427284	-0.269174
FLJ13912	64785	GUCAGAGGCUUAUUUCCGA	-0.505628	-0.603439	-0.354485	-0.487851	-0.477126	-0.802712	-0.396682	-0.55884	-0.257045	0.124652	-0.112852	-0.0817483	0.860132	1.40348	1.02096	1.09486
GMNN	51053	GGAGAAAGGCGCUGUAUGA	-1.06476	-1.35256	-1.07451	-1.16394	-0.711208	-0.750531	-1.213	-0.891581	-2.1409	-0.732555	-0.789939	-1.22113	-0.457161	-0.0998279	-0.128914	-0.228634
GMNN	51053	GAAUAGUUCUGUCCCAAGA	0.68255	0.744705	0.895972	0.774409	-0.173073	0.370945	0.0325028	0.0767916	0.262774	-0.521509	-0.410744	-0.22316	0.0472333	-0.276045	-0.444582	-0.224464
GMNN	51053	GAACAUGUACAGUAUAUGG	0.299136	0.184781	0.296981	0.260299	-0.956559	-0.799801	-0.821139	-0.859166	-0.269196	-0.490329	-0.924194	-0.56124	-0.0508151	-0.0595858	-0.248696	-0.119699
GMNN	51053	GCAGAAACAAGAAGAAAUC	-0.393838	-0.344042	0.119107	-0.206258	-0.011476	0.674306	0.25778	0.30687	1.6477	1.04185	0.385521	1.02502	0.953207	0.865483	0.71533	0.844673
MCM10	55388	GAACGGGACGGAAUGCUAA	-0.244129	-0.115242	0.182252	-0.0590395	-3.82255	-2.42715	-1.84295	-2.69755	-0.877321	1.44642	-0.407063	0.0540133	0.52113	0.439584	0.130777	0.36383
MCM10	55388	GCACAAACUUGAUCAUCCA	-0.765096	-0.64626	-0.944149	-0.785168	-2.41207	-1.66646	-2.78445	-2.28766	-0.065403	-0.44248	-1.15113	-0.553006	-0.0336023	0.516158	0.258853	0.247137
MCM10	55388	GGAGGUGUGUUUAUCUAUC	0.579145	0.34882	0.543315	0.490427	-3.33936	-1.14181	-1.57802	-2.01973	-0.407045	0.672245	0.0734191	0.112873	-0.74474	0.264392	-0.308608	-0.262985
MCM10	55388	GGACGAAUUCCAAAGAAGU	-1.43888	-1.48758	-1.31673	-1.4144	-3.66195	-4.84097	-1.78889	-3.4306	-3.95442	-1.84673	-0.0578568	-1.953	-0.415224	0.148187	0.130415	-0.0455408
MCM2	4171	GAAGAUCUUUGCCAGCAUU	-0.241886	-0.236788	-0.0512927	-0.176656	-1.04708	-0.765109	-1.42889	-1.08036	0.141653	0.433892	-0.560774	0.00492367	0.525868	0.716662	0.534774	0.592435
MCM2	4171	GGAUAAGGCUCGUCAGAUC	-1.67467	-1.69467	-1.33358	-1.56764	-2.91862	-3.54787	-3.88763	-3.45137	-0.0117367	-0.137944	-2.93054	-1.02674	-1.22362	-0.0566676	-1.29906	-0.859783
MCM2	4171	GCCGUGGGCUCCUGUAUGA	0.632136	0.535003	0.719026	0.628722	-0.451477	0.200423	0.203679	-0.0157918	0.230148	-1.51116	-2.05896	-1.11332	-0.610892	-0.13716	-0.585802	-0.444618
MCM2	4171	GGAUGUGAGUCAUGCGGAU	0.651673	0.500686	0.7032	0.61852	-3.73482	-3.66084	-1.80061	-3.06542	-2.84419	0.234397	-0.134842	-0.91488	-0.877187	-0.01119	-0.197036	-0.361804
MCM3	4172	GGACAUCAAUAUUCUUCUA	-1.194	-1.59909	-1.12154	-1.30488	-3.53073	-1.57475	-1.48857	-2.19802	-4.51597	0.533325	-0.129727	-1.37079	-1.03048	-0.711105	0.279257	-0.487444
MCM3	4172	GCAGGUAUGACCAGUAUAA	0.963024	1.04585	1.10028	1.03638	-3.48147	-0.670506	-1.77314	-1.97504	-2.20791	-0.167772	0.00664292	-0.789679	-0.34914	0.102228	-0.371386	-0.2061
MCM3	4172	GGAAAUGCCUCAAGUACAC	-0.958791	-1.18378	-1.45338	-1.19865	-0.562897	-0.955853	-1.7494	-1.08938	-0.414846	1.28035	-2.48799	-0.540831	0.537484	0.143105	0.229428	0.303339
MCM3	4172	GACCAUAGAGCGACGUUAU	-1.43311	-0.598653	-0.649115	-0.893624	1.73553	-3.29078	-1.08543	-0.880226	7.24526	0.347215	0.625782	2.73942	2.74489	0.225418	0.820729	1.26368
MCM4	4173	GGACAUAUCUAUUCUUACU	0.660712	0.695621	0.938703	0.765012	-2.87599	-3.31109	-2.53639	-2.90782	0.814411	0.396171	-0.727319	0.161088	-0.913391	0.335866	-0.631183	-0.402903
MCM4	4173	GAUGUUAGUUCACCACUGA	-0.0412612	-0.103803	-0.0253012	-0.0567885	-1.29049	-2.23243	-1.16108	-1.56133	0.191596	0.223393	0.365618	0.260202	0.742215	0.497802	0.682794	0.640937
MCM4	4173	CCAGCUGCCUCAUACUUUA	-1.73144	-1.51495	-1.40049	-1.54896	-0.390464	-1.99806	-1.1483	-1.17894	1.85731	0.560207	-0.235397	0.727373	-0.15824	-0.571523	0.492758	-0.0790016
MCM4	4173	GAAAGUACAAGAUCGGUAU	0.232469	-0.0640808	0.137452	0.101947	-3.06333	-3.25301	-1.45199	-2.58944	0.788485	-3.78716	0.155979	-0.947564	-0.146056	0.174941	0.499443	0.176109
MCM5	4174	GAAGAUCCCUGGCAUCAUC	-0.514451	-0.639913	-0.515247	-0.556537	-0.730729	-0.141982	-0.384395	-0.419035	-0.689076	0.974336	0.156772	0.147344	-0.187557	0.11124	0.735145	0.21961
MCM5	4174	GAACAGGGUUACCAUCAUG	-1.79055	-2.87451	-2.1314	-2.26548	-0.469013	1.0635	-0.414475	0.0600056	-0.435141	2.09117	-1.03288	0.207717	0.633149	1.54221	1.82169	1.33235
MCM5	4174	GGACAACAUUGACUUCAUG	-1.24113	-0.699609	-0.554902	-0.831881	-0.364115	-4.12956	-3.80237	-2.76535	4.32499	-1.28498	-1.9417	0.366101	0.537615	-0.679935	-1.3285	-0.490274
MCM5	4174	CCAAGGAGGUAGCUGAUGA	-2.79827	-3.27489	-2.28049	-2.78455	0.802281	-0.755939	-0.23588	-0.0631796	-3.32181	-2.83271	-0.754719	-2.30308	1.00028	-0.00277198	1.14515	0.714219
MCM6	4175	GAGCAGCGAUGGAGAAAUU	0.6077	0.70066	0.887715	0.732025	-0.47596	-1.58788	-0.360167	-0.808001	1.66194	-0.105783	-0.521667	0.344829	0.117199	0.651886	-0.157275	0.203936
MCM6	4175	GGAAACACCUGAUGUCAAU	-3.48732	-4.25253	-3.12916	-3.623	-1.07979	-4.69435	-4.79012	-3.52142	-1.10027	-1.07586	-6.23994	-2.80535	-0.283941	0.27473	-1.16206	-0.390424
MCM6	4175	CCAAACAUCUGCCGAAAUC	0.550834	0.58542	0.574229	0.570161	-2.97674	-2.5944	-2.55416	-2.70843	-0.26501	-0.100662	-0.457495	-0.274389	-0.390955	0.541241	-0.195675	-0.0151297
MCM6	4175	GCGAUGGAGAAAUUAAAUA	0.707414	0.643851	0.615765	0.655677	-4.14952	-2.43441	-0.744158	-2.4427	-1.89184	0.22227	-0.451778	-0.707116	-0.619224	0.650195	-0.0222959	0.00289175
MCMDC1	254394	GAAGAUGACUUAGUGGAUA	0.184467	0.414111	0.502855	0.367144	0.389446	-0.038717	-0.336169	0.00485324	-0.716929	-0.122219	-0.954207	-0.597785	-0.317852	-0.30987	0	-0.209241
MCMDC1	254394	GAAAGCAAAUUACAUCCAA	0.90969	0.800486	0.925137	0.878438	0.987951	0.427326	0.471762	0.629013	-0.742803	-0.00161535	-0.115605	-0.286674	-0.0547728	0.395812	0.193603	0.178214
MCMDC1	254394	GAAUAGCGAUCAAGUUACA	-0.823521	-1.36126	-0.619724	-0.934835	-2.3785	1.69226	-1.28767	-0.657969	-4.31931	2.08941	0.439504	-0.596798	-1.20158	1.02574	-0.248311	-0.141385
MCMDC1	254394	AGUCAUAUGUUUCGGAAUA	0.584538	0.609206	0.69133	0.628358	1.07084	1.03607	0.168314	0.758408	-1.06931	-0.465312	-0.835931	-0.790183	-0.0606973	0.478201	-0.158267	0.0864124
ORC1L	4998	UAAGAAACGUGCUCGAGUA	1.18978	1.03687	1.22454	1.1504	0.413058	0.480873	1.27404	0.722657	0.0957768	0.164616	-1.31675	-0.35212	0.117122	-0.69003	-0.337664	-0.303524
ORC1L	4998	GAGAUCACCUCACCUUCUA	-0.480955	-0.0269662	0.202051	-0.101957	2.5351	-1.01969	0.231234	0.582215	6.39438	0.333864	-0.667345	2.0203	2.78082	0.928807	0.718171	1.47593
ORC1L	4998	GCAGAGAGCCCUUCUUGGA	0.625868	0.539402	0.636794	0.600688	0.20086	0.272638	0.558816	0.344104	-0.0982423	0.47288	0.168666	0.181101	0.31245	0.776559	0.734826	0.607945
ORC1L	4998	CCUCAGAUCCGUAGUCGAA	-1.85817	-2.10912	-1.52477	-1.83069	-2.65749	-1.72969	-1.85972	-2.0823	-1.41638	0.418292	-0.681196	-0.559761	0.788708	0.464779	0.813531	0.689006
ORC2L	4999	GAAGAAACCUCCUAUGAGA	0.993578	0.900179	1.18107	1.02494	-0.083889	0.75849	0.0579276	0.244176	-1.42422	0.729414	-0.377184	-0.35733	-0.00941218	0.479222	-0.0619288	0.13596
ORC2L	4999	GAAGGGAACUGAUGGAGUA	-0.29942	0.219251	0.281526	0.0671188	1.13577	-0.043837	-2.03079	-0.312952	-0.655972	-0.687413	0.304259	-0.346376	-0.185007	0.421405	0.243728	0.160042
ORC2L	4999	GAAGAGAUGUUCAAGAAUC	0.967145	0.951781	1.12096	1.0133	0.841112	0.837128	0.0149652	0.564402	-0.286756	0.680477	-0.323395	0.0234422	0.319186	0.271375	0.161075	0.250545
ORC2L	4999	UGUCAGAACCAACGAGUGU	0.71674	0.664439	0.673798	0.684992	0.652585	0.606434	-0.194496	0.354841	0.16321	1.28159	0.29245	0.579082	0.673868	1.11013	0.583397	0.789131
ORC3L	23595	GGACUGCUGUGUAGAUAUA	0.358299	0.352425	0.385469	0.365398	0.0959433	-0.148841	1.42114	0.456082	-0.456229	-1.4828	-2.10977	-1.3496	-0.961236	-2.0771	-0.98977	-1.3427
ORC3L	23595	GAACUGAUGACCAUACUUG	0.291711	0.156824	0.329553	0.259363	-0.967372	0.276713	0.453719	-0.0789802	-2.0093	0.988327	-0.437835	-0.48627	-0.124748	-0.230896	-0.485154	-0.280266
ORC3L	23595	AAAGAUCUCUCUGCCAAUA	-0.514087	-0.324434	-0.124167	-0.320896	0.224174	0.0980992	-0.321368	0.000301604	0.996373	-0.658886	-0.501134	-0.0545493	0.735948	0.0535676	0.527869	0.439128
ORC3L	23595	CAGCACAGCUAAGAGAAUA	-0.21072	-0.0860908	-0.228751	-0.175187	0.718548	0.217455	1.19452	0.710175	-0.120248	0.535147	0.106038	0.173646	0.987961	1.13045	1.43461	1.18434
ORC4L	5000	GAAAGCACAUUCCGUUUAU	0.539486	0.502017	0.598588	0.546697	-0.111695	-0.109668	-1.08966	-0.437006	-2.18818	-1.63354	-1.16893	-1.66355	-2.4904	-2.87191	-2.08339	-2.4819
ORC4L	5000	UGAAAGAACUCAUGGAAAU	-0.783767	-1.14042	-0.870017	-0.931403	0.225812	0.0213317	-0.572413	-0.108423	-0.0861241	1.93324	0.160888	0.669335	-0.666493	-1.30958	-0.706594	-0.894223
ORC4L	5000	GCUGAGAAGUGGAAUGAAA	-0.28464	0.0250055	-0.00682141	-0.0888185	0.660489	0.53096	-0.35155	0.279966	0.0373109	0.475008	-0.0119501	0.16679	-0.629059	-0.769755	-0.226961	-0.541925
ORC4L	5000	CCAGUGAUCUUCAUAUUAG	0.748368	0.661226	0.728512	0.712702	0.20825	0.654348	-0.50696	0.118546	-0.543314	0.494276	-1.14816	-0.399066	0.283343	-0.125526	-0.655418	-0.165867
ORC5L	5001	GAAAUAACCUGUGAAACAU	-0.167809	0.157119	-0.128905	-0.0465315	1.34819	-0.0308005	0.618354	0.645246	1.37458	-0.162599	0.656368	0.622783	1.39757	0.492575	1.57163	1.15392
ORC5L	5001	GUAUUCAGCUGAUUUCUAU	-3.41325	-2.89858	-3.05409	-3.12197	-0.280743	-2.96722	-5.82173	-3.02323	-0.348101	-4.49705	-7.06001	-3.96839	-1.17553	-4.21676	-1.81035	-2.40088
ORC5L	5001	UGAACGUGAUACUCGCAAA	0.972079	0.86039	0.939246	0.923905	0.811786	0.354042	1.14651	0.770779	-1.60201	-0.996764	-1.14048	-1.24642	-1.3086	-1.43416	-1.48489	-1.40921
ORC5L	5001	CUACACUGUUUGUCGAGAU	0.983509	0.773274	0.749216	0.835333	-0.893968	0.187994	1.99219	0.428738	-3.53424	-0.0383722	0.402154	-1.05682	-0.135439	0.800914	0.686533	0.450669
ORC6L	23594	GAACAUGGCUUCAAAGAUA	1.07842	0.960692	1.09316	1.04409	0.238701	0.549534	-0.40111	0.129042	-1.42049	-0.896786	-0.844865	-1.05405	-0.659053	-0.812155	-1.41959	-0.963599
ORC6L	23594	GGACAGGGCUUAUUUAAUU	0.604537	0.63145	0.662901	0.632962	0.0882649	0.685332	-0.0160842	0.252504	0.264725	0.202379	0.073419	0.180174	-0.737039	-1.23916	-0.698885	-0.891695
ORC6L	23594	GAAAGAAGAUAGUGGUUGA	0.779291	0.699019	0.877035	0.785115	0.46061	1.08899	-0.207526	0.447357	0.271457	0.443887	-0.289881	0.141821	0.277073	0.750851	-0.174733	0.284397
ORC6L	23594	UAUCAGAGCUGUCUUAAAU	0.459198	0.331771	0.404838	0.398602	-0.809253	0.00749527	0.630768	-0.0569967	-2.96604	-0.0723592	-0.305963	-1.11479	0.267497	0.665003	0.588762	0.507088
PCNA	5111	GAUCGAGGAUGAAGAAGGA	-1.31016	-1.9468	-1.49993	-1.58563	-1.05355	-0.0110575	0.322661	-0.247316	-0.63744	2.52771	0.485908	0.79206	1.81499	2.41253	2.25941	2.16231
PCNA	5111	GCCGAGAUCUCAGCCAUAU	-1.04127	-1.65121	-1.51305	-1.40184	-0.675722	-1.40204	-0.405475	-0.827745	0.0848783	0.900205	0.505701	0.496928	0.503691	0.945393	0.87545	0.774844
PCNA	5111	GAGGCCUGCUGGGAUAUUA	0.170218	-0.416737	-0.129202	-0.12524	-0.94435	-1.77659	-0.692145	-1.1377	0.0271808	0.613922	1.25946	0.633522	-0.396415	-0.427346	-0.390466	-0.404742
PCNA	5111	GUGGAGAACUUGGAAAUGG	0.176248	-0.0195553	-0.142077	0.00487193	-1.13889	-1.37023	-0.388768	-0.965963	-1.15186	-0.577398	0.722603	-0.335552	0.0304417	0.0817766	0.438817	0.183678
RECQL5	9400	GAACGCUGGUGCAGAACGA	0.376719	0.518066	0.448783	0.447856	0.173002	0.521013	0.795093	0.496369	0.321768	0.793425	0.470459	0.528551	-0.64596	-0.177304	0.219036	-0.201409
RECQL5	9400	GGAUAAAGCCAAUGUCAGG	-0.0684521	0.0245375	-0.14854	-0.0641515	-1.05742	-0.888717	0.0969296	-0.616402	-0.679254	-0.414342	-0.417569	-0.503722	-0.0029718	0.483477	0.409533	0.29668
RECQL5	9400	UAAGACGCCUUUACAGGAG	1.01024	0.965663	1.10005	1.02532	0.786449	0.122567	0.767183	0.558733	0.222279	0.302629	0.144374	0.223094	0.288346	0.240966	0.422345	0.317219
RECQL5	9400	ACCCUAAAGGUACGAGUAA	-2.14746	-2.62431	-1.89734	-2.22304	0.077036	1.01173	-0.465955	0.207605	2.23914	1.60016	-0.134957	1.23478	0.814255	1.69949	1.60732	1.37369
RFC1	5981	GAAGAUGACUUUAUGUGUA	0.795669	0.63729	0.742969	0.72531	-1.25288	-0.52234	-1.26984	-1.01502	-0.0256068	0.29028	0.285292	0.183322	-2.36851	-2.34659	-1.95866	-2.22459
RFC1	5981	GUAAAUAGCUCCCGUAAAG	0.65714	0.496901	0.865443	0.673161	-0.0188267	-0.0915401	-0.0185349	-0.0429672	0.202509	0.439158	0.000969068	0.214212	-1.21652	-1.87778	-1.02151	-1.37194
RFC1	5981	GGAAUUAAUUGGCCUGAUA	0.0346315	-0.0388175	-0.110597	-0.038261	-0.724608	-0.632241	-1.06394	-0.80693	-0.594277	-1.9601	0.421999	-0.710794	-1.12295	-1.08523	-0.446908	-0.885027
RFC1	5981	GGACACAUAUUAUUUGAUG	0.658878	0.649138	0.567098	0.625038	-0.205316	0.280517	-0.994221	-0.30634	0.22674	0.478667	0.383121	0.362843	-0.366668	-0.951862	-1.01935	-0.779293
SLD5	84296	GCACUUGAUCCGAUACAAA	0.596668	0.861127	0.984337	0.814044	-1.59764	-1.14399	-1.60948	-1.45037	2.45502	1.07022	1.28079	1.60201	0.735143	1.10913	0.394992	0.746422
SLD5	84296	GAUCUAGAUUCUUACGUGU	-1.57129	-1.18522	-1.28966	-1.34872	-0.221619	-3.02662	-1.81406	-1.68743	0.595573	-1.54464	-1.00192	-0.650327	0.155366	-0.388611	0.855576	0.207444
SLD5	84296	UAGAAUGUGUCAUGGAACA	0.196574	0.264698	0.286869	0.24938	-0.252968	-0.441078	0.0947788	-0.199756	0.297369	0.237292	0.608281	0.380981	0.374039	0.812252	0.720909	0.635733
SLD5	84296	AAAUGGAGAUGGAGAGGAU	-2.6172	-3.1436	-2.10499	-2.62193	-1.3759	-1.40839	-3.38763	-2.05731	-0.583016	2.4955	-1.53285	0.126542	0.472601	1.10922	0.877984	0.819936
ADPRTL3	10039	CAACACAUCUGGAAAGUAA	-0.871704	-0.962495	-0.582767	-0.805655	-0.201191	-0.932373	-0.973258	-0.702274	0.762554	-0.0935155	-0.717333	-0.0160983	-0.117652	-0.392983	0.16711	-0.114508
ADPRTL3	10039	GCAAGGAGAUGUUCAAGAA	-0.912435	-1.89772	-1.02508	-1.27841	-0.439605	0.26696	-1.02912	-0.40059	0.779583	1.18022	-0.317239	0.547522	-0.180175	0.430361	0.452063	0.234083
ADPRTL3	10039	CGCAGAAGCUCAUCACUAA	-0.158659	-0.0617595	0.0531775	-0.0557471	0.665682	0.315164	-0.0438033	0.312347	0.79974	0.3107	-0.382545	0.242632	-0.210584	-1.44236	-0.466234	-0.706393
ADPRTL3	10039	GGUGAUACAGACCUACUUA	-0.992221	-0.860003	-0.970119	-0.940781	0.385192	0.529831	0.499544	0.471522	1.21282	-1.49401	1.17324	0.297348	0.572539	0.421412	1.0523	0.682083
APTX	54840	CCAAAGGCCCGUUACCAUU	-0.00556817	-0.124497	-0.142605	-0.0908903	-0.379002	-0.788662	-1.1255	-0.764387	-0.263294	-1.73824	-1.0268	-1.00944	-1.25391	-1.36637	-0.83219	-1.15082
APTX	54840	GCAUUGGGCUGGUUAUACA	0.547185	0.692392	0.981186	0.740255	0.434094	0.0357428	-1.00486	-0.178342	1.34825	0.660978	-1.36893	0.213432	0.283608	-0.18213	-0.967525	-0.288682
APTX	54840	GAGUAUGAGCCAUGUACAU	0.881297	0.822643	0.987642	0.897194	0.711873	0.650061	0.273201	0.545045	-0.181088	0.052257	-0.420054	-0.182962	-0.0609343	0.0498533	-0.289838	-0.100306
APTX	54840	GUAGAGUAACUGUCCGAGA	0.0735451	0.0712556	0.0964172	0.0804059	0.468382	-0.678309	0.0753134	-0.0448712	0.0367524	0.585066	0.280846	0.300888	0.856146	0.49343	0.482425	0.610667
LIG3	3980	GCUAAUGUCUGCCUGUUUG	-1.30766	-0.192106	-0.572033	-0.690599	-3.19518	-1.49775	-1.39868	-2.03054	-0.717032	-0.360295	-0.143864	-0.407064	-1.58686	-1.52335	-0.71777	-1.27599
LIG3	3980	GAAAGCAGCCUUCCAGGAU	0.207787	0.176684	-0.0738806	0.10353	0.127901	0.0343065	0.0669794	0.0763956	0.789608	0.227145	-0.718762	0.0993303	-0.0993424	-0.765771	0.00612471	-0.28633
LIG3	3980	GCAAAGCCUUCCGCUAUGA	0.203384	0.239097	0.596277	0.346253	-0.847303	0.198277	-0.302098	-0.317041	-0.434011	-1.23405	-1.95558	-1.20788	-0.385759	-0.175899	-0.49069	-0.350783
LIG3	3980	GAAGGGCGUAUGCCGAAUU	-1.00222	-1.22832	-0.421702	-0.884079	0.494216	-0.109639	0.520616	0.301731	-0.0523357	-0.000842224	-1.06515	-0.372776	1.08189	1.37581	1.17218	1.20996
MAD2L2	10459	GAGAAAUUCGUCUUUGAGA	-2.14859	-3.44957	-2.15092	-2.58302	-1.22671	0.499432	0.121938	-0.201781	-1.57983	-1.61359	-0.304907	-1.16611	-2.33706	-2.26133	-1.04585	-1.88141
MAD2L2	10459	UCCAGAAACGCAAGAAGUA	0.876298	0.822961	1.02745	0.908904	1.00801	0.629196	0.725608	0.787603	0.112637	0.0585961	-0.435673	-0.0881467	-1.32143	-1.18636	-1.78333	-1.43038
MAD2L2	10459	CAACGUGCCGGUCCAGAUG	-1.08187	-1.54275	-0.972039	-1.19889	0.513525	-0.508108	0.0130537	0.00615696	1.37885	-0.199572	-0.314645	0.288212	1.49208	1.54117	1.64343	1.55889
MAD2L2	10459	GAAAGUGGUGGUGGUGAUU	-2.70878	-3.19581	-2.09771	-2.66744	-1.12953	-1.15073	0.0742474	-0.735338	-0.0785766	-0.738308	0.999749	0.060955	0.279253	-0.885199	-1.06789	-0.557947
PARP1	142	GAAAGUGUGUUCAACUAAU	0.146524	-0.236276	-0.0180197	-0.035924	-0.539467	-0.64208	-0.735978	-0.639175	-0.14762	-0.0597567	-1.62767	-0.611682	-0.0484544	-0.478544	-0.833094	-0.453364
PARP1	142	GCAACAAACUGGAACAGAU	0.747612	0.775704	1.02875	0.850687	1.06811	0.335611	-0.10079	0.43431	0.110822	-0.139985	-0.454347	-0.16117	0.327585	0.224685	0.279505	0.277259
PARP1	142	GAAGUCAUCGAUAUCUUUA	-0.44974	-0.673819	-0.1665	-0.43002	-0.905661	-0.566597	-1.29719	-0.923151	-1.32502	0.946705	-0.498502	-0.292272	0.368976	0.82865	0.299944	0.49919
PARP1	142	GAUAGAGCGUGAAGGCGAA	0.427541	-0.0187891	0.218969	0.20924	-0.459641	-0.721107	-1.26347	-0.81474	0.877003	1.16084	-0.314	0.574616	0.605878	0.850484	0.605561	0.687307
PARP2	10038	AAGGAUUGCUUCAAGGUAA	0.693194	0.587244	0.653193	0.644543	-0.883578	-0.00875853	-0.21716	-0.369832	-0.5343	-0.782157	-1.07068	-0.795711	-0.317082	-0.800843	0.0220445	-0.365293
PARP2	10038	ACAGCUAGAUCUUCGGGUA	0.889921	1.01492	1.15827	1.02104	1.13546	0.54981	0.639712	0.774995	0.18647	-0.426317	-0.9242	-0.388015	-0.576048	-0.106083	0.185395	-0.165579
PARP2	10038	GCCAGAGACAGGAGUCGAA	-0.493978	-0.2928	-0.173576	-0.320118	-0.686633	-0.653348	-0.221163	-0.520382	0.810244	-0.00263776	-1.18367	-0.125356	-0.123394	-0.0435681	-0.125285	-0.0974158
PARP2	10038	ACAAUUGGGAAGAUCGAGA	0.679817	0.82003	0.876764	0.792204	0.39632	0.0849898	0.531531	0.337614	0.274982	-0.496542	0.635986	0.138142	0.828365	0.596378	0.775737	0.733493
PARP4	143	CAACUGAACCACUAUUUAA	0.174365	0.174767	0.320338	0.223156	0.610449	0.19837	0.0588764	0.289232	-0.125121	-0.407888	-1.25633	-0.596446	0.147094	-0.808902	-0.563804	-0.408537
PARP4	143	GAGCAGUUCUGAAGUGAAA	0.82952	0.790333	0.915233	0.845029	-0.416279	-1.13846	0.303395	-0.417114	1.25487	-0.141019	0.858094	0.657313	-0.0386819	-0.84889	-0.187273	-0.358282
PARP4	143	GUGCACACAUAUAAUCUUA	-0.321227	-0.406502	-0.0811365	-0.269622	0.557264	-1.16722	0.0341636	-0.191931	1.2847	-1.77145	-1.68381	-0.723519	0.73542	-0.00160371	0.442768	0.392195
PARP4	143	CCACAGACUUUGAGGAUGA	-2.16685	-2.58876	-2.10094	-2.28551	-0.100806	-0.786492	0.787623	-0.033225	0.00127657	2.7732	1.71897	1.49782	1.42556	0.990529	2.72381	1.7133
POLA	5422	GCAGUAACAUCGAUUGUAA	-0.273573	-0.313664	-0.100899	-0.229378	-4.16806	-5.15423	-1.78198	-3.70142	0.708538	1.08183	0.287521	0.692631	-0.906475	-0.728825	0.399452	-0.411949
POLA	5422	GACAUUAGACGUUUCAUUA	-0.0451006	-0.338216	0.229556	-0.0512534	-8.54881	-9.51418	-6.29551	-8.1195	0.469008	0.452322	-0.0872526	0.278026	-3.65051	-2.80506	-2.94561	-3.13373
POLA	5422	UAACAUCGCUGGGAACAUU	-2.82913	-3.67692	-2.25575	-2.9206	-0.796608	-2.77866	-2.71592	-2.09706	0.71388	0.912127	-1.27179	0.118071	0.833791	0.843188	0.36761	0.68153
POLA	5422	GCUCAAAGGAUUAGAUAUA	-1.00789	-1.53559	-1.23927	-1.26092	-7.62456	-8.22292	-4.21909	-6.68886	-1.35562	-0.0186046	0.392244	-0.327326	-3.47417	-2.44823	-1.95823	-2.62687
REV1L	51455	GAAUAUGGCAUUUGACUUU	-0.195832	-0.111896	0.142723	-0.0550015	-0.927042	-0.643115	-0.834999	-0.801719	-0.983539	-3.54167	-0.576435	-1.70055	-2.04251	-2.52812	-1.24253	-1.93772
REV1L	51455	GAAAUACUGUACUGAUCUA	-1.56794	-2.14424	-1.29706	-1.66975	-0.328289	0.292638	-0.760119	-0.265256	-0.94888	0.0590395	-0.541491	-0.47711	-0.783435	-1.28051	-1.01879	-1.02758
REV1L	51455	GAAAUGUGCUGCCUCUGUU	0.907272	0.833757	0.948183	0.896404	-0.799286	0.10778	-0.0622942	-0.251267	-1.21526	-1.2626	0.106319	-0.790514	-1.32618	-0.701006	-0.798281	-0.941824
REV1L	51455	GAGAAGAGCAGCACUGAUU	-0.730348	-1.28378	-0.681956	-0.898694	0.379103	-0.098489	-0.514005	-0.077797	0.0772207	-0.116361	0.0155164	-0.00787468	-0.149586	-0.40393	0.209101	-0.114805
RFC2	5982	GGAGAACCAUGGAAAUCUA	-0.766784	-0.718264	-0.702117	-0.729055	-0.882124	-0.9558	-0.613801	-0.817242	-0.456024	0.2063	-1.58167	-0.610465	-0.162672	-0.296132	-0.0771937	-0.178666
RFC2	5982	GGAUUUGGCUUCAUUAACA	-0.495879	-0.721338	-0.46635	-0.561189	-2.5223	-2.57947	-2.07911	-2.39363	-1.06201	-0.699494	-0.449496	-0.736999	-0.628294	-0.792225	-0.904173	-0.774898
RFC2	5982	GAAAUUGGAUACACUCACA	-1.76002	-2.40599	-1.68029	-1.94877	-0.418976	0.43005	0.0875085	0.0328611	0.02313	0.695554	0.167812	0.295499	0.960409	1.43919	1.32389	1.24117
RFC2	5982	GCAAGGCUGUGUCAGAAGA	0.680617	0.502917	0.680133	0.621222	-0.697295	-0.27386	-0.0598043	-0.343653	-2.40742	-1.02104	-0.00414319	-1.1442	-1.31535	0.191728	0.00284289	-0.373592
RFC3	5983	GAAAUUAGCACCAUUGCAA	-1.18922	-1.59004	-1.32606	-1.36844	-4.60462	-4.40183	-3.65049	-4.21898	-2.87294	-3.94529	-1.41598	-2.74474	-3.18309	-4.2685	-2.24564	-3.23241
RFC3	5983	CAUCACAACUCCAUCUAAA	0.547222	0.270884	0.631794	0.4833	-0.664085	-1.02999	-1.21289	-0.968989	-0.71486	-0.877222	-0.643465	-0.745182	-0.801288	0.193686	-0.398507	-0.33537
RFC3	5983	CACAACAACUUGAAACAAA	-0.837436	-1.49994	-0.494068	-0.943813	-1.26888	-0.909061	-1.33024	-1.16939	-0.36306	1.67928	-0.297919	0.339435	0.0475393	0.965523	-0.173763	0.279767
RFC3	5983	CAAAUGCUAUUGUCAGUCA	0.0741119	-0.0317475	0.171433	0.0712657	-0.752994	-0.0742943	-0.416709	-0.414666	-0.655373	-0.223502	0.232506	-0.215457	0.374163	1.1276	0.286495	0.596085
RFC4	5984	GGGAAUAGCUUAUCUUGUU	-1.73595	-2.08982	-1.37829	-1.73469	-0.43647	-1.08962	-0.206062	-0.577383	0.718308	0.17375	-0.111413	0.260215	0.900462	1.27742	1.30473	1.16087
RFC4	5984	CAACUCAGCUCGUCAAUCA	-0.997829	-1.66851	-1.20469	-1.29034	-2.44425	-0.955097	-0.259053	-1.21947	-0.916287	0.324286	1.54198	0.31666	-0.160838	1.44757	1.25597	0.84757
RFC4	5984	GACCAAGGAUCGAGGAGUA	-1.27328	-1.18873	-1.24384	-1.23528	-1.93054	-1.67471	-0.640506	-1.41525	-1.12923	0.339883	1.16257	0.12441	0.651057	0.77779	1.37664	0.935164
RFC4	5984	UCAAAGCGCUACUCGAUUA	1.27352	1.1245	1.2782	1.2254	-0.0184383	0.161789	1.01124	0.384863	-0.77858	-0.517906	0.57494	-0.240515	-0.258112	-0.317828	-0.139437	-0.238459
RFC5	5985	GCACAAGGACAAUAUUUAA	0.221189	0.467987	0.474106	0.38776	-0.622061	0.0758111	-0.318204	-0.288151	-0.1794	0.208998	0.765104	0.264901	-0.741717	-0.898318	-0.670931	-0.770322
RFC5	5985	GAUUCUGCCUCAUCUGUAA	-1.3228	-1.44897	-1.04106	-1.27094	-0.314247	-0.863284	-0.140164	-0.439232	-0.0953222	0.288342	0.265681	0.1529	0.80737	1.44427	1.28232	1.17799
RFC5	5985	GGCCGAAACUAUUAUACUU	-0.851658	-1.25988	-0.979768	-1.03044	-2.28647	-2.81905	-2.59895	-2.56816	-1.47122	-2.1458	0.261575	-1.11848	-0.463757	-0.195558	-0.436628	-0.365314
RFC5	5985	GCUUCAGAUGACCGAGGAA	0.812927	0.74402	0.914618	0.823855	-0.271846	-0.479923	0.157773	-0.197999	-0.441152	-0.44659	0.257107	-0.210212	0.192393	0.227134	-0.249699	0.0566091
RPA1	6117	GAAGUCAGCUGAAGCAGUU	-4.79057	-6.0452	-4.03755	-4.95778	3.48812	5.23404	2.00125	3.57447	1.62964	2.54762	-11.1729	-2.33189	1.27796	3.0374	1.01352	1.77629
RPA1	6117	GCAAUCCAGUGCCCUAUAA	-1.87051	-2.3926	-1.2351	-1.83274	-0.276272	-0.444149	-1.02906	-0.583159	1.06758	-0.233753	-1.5172	-0.22779	1.76211	1.64151	0.558969	1.32086
RPA1	6117	GAAGUGCGACACCGAAUUU	-3.38735	-3.90445	-3.49069	-3.59416	-1.14419	-0.376733	-0.956794	-0.825907	-2.87103	0.673249	-1.61371	-1.2705	1.11598	-0.505289	1.56846	0.726381
RPA1	6117	CCCUAGAACUGGUUGACGA	-2.56596	-3.27201	-1.93724	-2.59174	-3.90855	-0.961743	-0.868605	-1.91297	-2.16595	-1.94933	-4.13091	-2.74873	0.249345	0.211553	0.098886	0.186595
RPA2	6118	GAUCAAUGCACACAUGGUA	-0.0414403	0.0808809	0.34424	0.127893	-6.73517	-9.37349	-5.35385	-7.15417	-2.85148	-1.96814	-2.19406	-2.33789	-2.83948	-3.04088	-3.10736	-2.99591
RPA2	6118	CAAAAUAGAUGACAUGACA	-0.42676	-0.549979	-0.0826328	-0.353124	-6.69643	-8.26793	-5.91905	-6.96113	0.174438	-0.456458	-0.586777	-0.289599	-2.08023	-2.21273	-2.50178	-2.26491
RPA2	6118	GAGUGAAGCAGGGAACUUU	-1.98646	-2.52958	-1.70795	-2.07466	-2.77602	-3.66153	-2.61544	-3.01766	-2.28388	-0.204392	-1.40991	-1.29939	-0.144004	0.534476	-0.159681	0.0769303
RPA2	6118	GUGGAACAGUGGAUUCGAA	-0.9807	-1.2033	-0.650463	-0.944822	-4.27894	-5.19807	-3.52028	-4.33243	-1.76486	0.527414	-0.0935561	-0.443668	-0.89787	-0.791638	-0.527566	-0.739025
RPA3	6119	GGAAGUGGUUGGAAGAGUA	0.232865	0.293251	0.0833521	0.203156	-7.30808	-5.4728	-5.92347	-6.23478	-1.2132	-0.375962	-0.73625	-0.775136	-4.17283	-3.69496	-3.46392	-3.77724
RPA3	6119	GAAGAUAGCCAUCCUUUUG	-0.0878911	-0.255975	0.0765097	-0.0891188	-8.37631	-7.60873	-5.33691	-7.10732	-1.29395	-1.11123	-0.380854	-0.928676	-3.45824	-3.27113	-2.97712	-3.2355
RPA3	6119	CAUGCUAGCUCAAUUCAUC	0.666303	0.794197	0.766029	0.742176	-1.82539	-1.86706	-2.13558	-1.94268	-0.647728	-1.53319	-0.811188	-0.997368	-2.62663	-2.74254	-2.77627	-2.71515
RPA3	6119	GAUCUUGGACUUUACAAUG	-0.132353	-0.0722453	0.361149	0.0521835	-5.81997	-5.07546	-4.34527	-5.08023	-0.698467	0.384296	-2.02866	-0.780943	-2.13899	-1.85177	-2.76014	-2.2503
TDP1	55775	CCACAAAUCUGGAGAGUCG	0.326551	0.327138	0.379754	0.344481	0.442398	0.590023	0.0061124	0.346178	-0.273536	-1.68734	-0.111182	-0.690686	-0.679117	-1.27086	-0.934797	-0.96159
TDP1	55775	GACCAUAUCUAGUAGUGAU	-0.569619	-0.448869	-0.37854	-0.465676	-1.06238	-0.857805	-0.477323	-0.799171	0.0942182	-0.182492	-0.545524	-0.211266	-0.439705	-0.577313	-0.134354	-0.383791
TDP1	55775	GGACCAGUUUAGAAGGAUA	0.566755	0.278462	0.308297	0.384505	0.115053	-0.173411	-0.474559	-0.177639	-0.304738	-0.357703	-1.20739	-0.623278	0.799432	0.433378	0.289051	0.507287
TDP1	55775	GUGAUAAGCGAGAGGCUAA	-1.16428	-1.37371	-1.14907	-1.22902	-0.278695	-2.81177	-1.4717	-1.52072	-0.718952	-1.50355	-0.578816	-0.933773	0.215907	-0.544525	-0.383841	-0.237486
TOP1	7150	GAAAGGAAAUGACUAAUGA	0.244807	-0.181443	0.309346	0.124237	-1.24647	0.226634	-0.979871	-0.666568	0.0342401	-0.734279	-1.89865	-0.866229	-0.640217	-0.858231	-0.767786	-0.755411
TOP1	7150	GAAGAAGGCUGUUCAGAGA	-0.0395085	-0.116614	0.0170609	-0.0463539	0.460735	0.0459739	0.295015	0.267242	1.00993	0.989262	-0.143574	0.618538	0.353598	-0.303087	0.0337369	0.0280827
TOP1	7150	GGAAGUAGCUACGUUCUUU	1.1282	1.01001	1.22816	1.12212	0.947261	0.374786	1.18152	0.834523	-0.39654	-0.0711122	-0.10734	-0.191664	-0.361282	0.217399	0.366943	0.0743535
TOP1	7150	ACAUAAAGGUCCAGUAUUU	0.640554	0.566198	0.577466	0.59474	0.0988674	0.244777	0.432205	0.258616	0.634793	-1.08487	1.07804	0.209322	0.628641	-0.458624	0.388236	0.186084
TOP2A	7153	CAAACUACAUUGGCAUUUA	-0.265258	-0.282073	-0.144621	-0.23065	1.14949	0.534099	0.22328	0.635623	0.593668	0.952162	0.864368	0.803399	0.540349	0.19348	1.17942	0.637751
TOP2A	7153	GAAAGAGUCCAUCAGAUUU	0.102674	0.288344	0.456702	0.282573	0.407573	-0.326399	-1.11169	-0.343506	-0.848816	-0.730139	0.437783	-0.380391	0.978238	1.01448	1.12037	1.03769
TOP2A	7153	CGAAAGGAAUGGUUAACUA	-0.82584	-0.826868	-0.425521	-0.692743	0.670674	-0.238994	-0.678039	-0.0821198	0.115313	0.0277907	-1.34617	-0.401021	0.981257	1.67895	0.997196	1.21913
TOP2A	7153	AGUGACAGGUGGUCGAAAU	0.0790715	-0.0216475	0.0734934	0.0436391	1.07291	0.338907	0.507298	0.639706	0.176057	0.169027	0.382865	0.24265	0.985378	1.4044	1.30479	1.23152
WDHD1	11169	GAUCAGACAUGUGCUAUUA	-3.13743	-3.03465	-2.16944	-2.78051	1.20883	-0.136932	-0.259498	0.270799	2.94496	2.33094	-2.59206	0.894613	2.52149	1.79478	0.918232	1.74483
WDHD1	11169	GGUAAUACGUGGACUCCUA	0.11617	-0.212171	0.51451	0.139503	-0.634962	-0.927656	-0.41733	-0.659982	0.431461	0.145509	-0.88212	-0.101717	-0.135604	0.055153	-0.54601	-0.20882
WDHD1	11169	GCUGUGAAUUUAGCCAUUA	-1.07163	-0.681917	-0.383915	-0.712488	1.07816	-0.12946	0.00889479	0.3192	0.651436	-0.959798	-0.415413	-0.241258	1.11917	0.610855	0.674491	0.801506
WDHD1	11169	GGUCGAAUAUCGUAUACUG	-1.09921	-1.23326	-0.979768	-1.10408	-1.63727	-1.65962	-0.263131	-1.18668	0.569024	-0.381639	-1.68683	-0.499817	0.169851	-0.13412	0.484512	0.173414
POLA2	23649	UAUCUGAGCUUAAGGAAUA	-0.566524	-0.708598	-0.540928	-0.60535	-6.28458	-7.14326	-3.8926	-5.77348	0.679746	1.40004	-0.164541	0.638414	-2.41727	-2.00463	-2.12363	-2.18185
POLA2	23649	CAAGGAACAUUACAAGAUU	-1.12573	-1.59735	-0.823515	-1.1822	-4.56187	-5.32092	-4.10434	-4.66238	-1.87824	-0.348514	-1.8623	-1.36302	-1.74352	-1.32413	-2.06175	-1.7098
POLA2	23649	AAAUACAACUCACGAAGUA	0.0519957	-0.0699975	0.168278	0.0500921	-2.73488	-2.34119	-1.51554	-2.1972	-0.677845	0.458159	-1.02834	-0.416009	-0.0718206	0.338994	0.0241949	0.0971229
POLA2	23649	UGAAGAGGAUGCAGACUUU	-0.326233	-0.44299	-0.203122	-0.324115	-3.15224	-2.72915	-1.53602	-2.47247	-0.365727	1.35846	-0.0166026	0.325377	-0.203853	0.322968	0.275799	0.131638
POLD1	5424	GAACUGUGCUCCCGAGAGA	0.692026	0.903099	1.05183	0.882317	-3.06624	-0.771479	-1.60151	-1.81308	-0.306816	0.180278	-0.25623	-0.127589	-3.4346	-3.26786	-3.12437	-3.27561
POLD1	5424	GCAAGAAGGUGCGGAAGGA	0.315176	0.110594	0.15322	0.192996	-3.37442	-4.83971	-3.42442	-3.87952	-3.2175	-1.01956	-0.371243	-1.5361	-3.45588	-3.52586	-2.74615	-3.24263
POLD1	5424	GGAGGUAUCCCAUCUGAAU	-0.380823	-0.503551	-0.255315	-0.379896	-1.91143	-2.68491	-1.06673	-1.88769	-0.619001	-0.355662	-0.312427	-0.42903	-0.401675	0.302227	0.363921	0.0881574
POLD1	5424	CCGACGUGAUCACCGGUUA	-0.734531	-1.33969	-0.77407	-0.949432	-3.91587	-7.02206	-3.79737	-4.91177	0.22299	1.61149	-0.34973	0.494918	-1.75237	-1.19343	-1.1369	-1.3609
POLD2	5425	CCAAAUACCUCACCAAGAA	0.288422	0.1439	0.410577	0.280966	-3.82289	-3.23111	-2.52267	-3.19222	-0.524191	0.121781	-1.03934	-0.480584	-1.45282	-1.23129	-1.46024	-1.38145
POLD2	5425	GAGCAGGGAUUCUAUCAAU	-7.19461	-7.44034	-6.00984	-6.8816	13.6717	-22.6517	-15.4114	-8.13046	19.3156	5.1382	-29.5697	-1.70531	-12.4363	-11.4864	-12.2855	-12.0694
POLD2	5425	CGUGAUGCCAGGCGAGUUU	0.91262	0.77103	0.905337	0.862996	-6.37038	-5.96034	-4.92912	-5.75328	-0.711814	0.186902	-0.754929	-0.426614	-4.17144	-3.27765	-3.92997	-3.79302
POLD2	5425	CGUGAGAGACGACGGGAAG	0.59306	0.570342	0.585603	0.583002	-3.76009	-3.6162	-3.36192	-3.5794	-0.968405	-1.52377	-2.09293	-1.52837	-2.93022	-3.37784	-3.55327	-3.28711
POLD3	10714	GAAUCAAACUUCCUGAAUC	0.553584	0.571669	0.699613	0.608289	-0.88465	0.0482665	-1.13184	-0.656074	-0.668454	-0.0133585	-0.868924	-0.516912	-3.63356	-3.22775	-2.91798	-3.25976
POLD3	10714	GAAGAGGAGCUUAACAUGA	0.999612	0.852765	0.861632	0.90467	-0.161737	0.242432	-0.531788	-0.150364	-0.317135	0.265737	-0.520431	-0.19061	-1.13697	-0.878781	-1.29436	-1.10337
POLD3	10714	ACAAUGAGCUGACCACCAA	-2.81475	-2.74764	-2.25673	-2.60638	-1.82623	-2.02674	-0.485907	-1.44629	-3.84273	-0.755758	-2.82587	-2.47478	-0.0690711	0.728469	1.26262	0.640672
POLD3	10714	ACGAAAACGCGUACUAAAA	0.652779	0.566431	0.721753	0.646987	0.794122	0.890288	0.616716	0.767042	0.183468	0.759418	1.19382	0.712236	-0.131916	0.00748998	0.0980917	-0.00877819
POLD4	57804	GCAUCUCUAUCCCCUAUGA	-1.25783	-1.27081	-1.28644	-1.27169	0.370765	-1.1735	1.44839	0.215217	0.936144	-1.94495	0.167736	-0.280357	-0.156864	-0.0716295	0.387689	0.0530653
POLD4	57804	GGUGUCGGGCCAAGCAUAU	-1.39416	-2.07948	-1.61899	-1.69754	-0.0586255	0.102111	0.966	0.336495	-0.48502	1.23818	0.15093	0.301364	0.404356	1.39366	1.58702	1.12834
POLD4	57804	GGCAGGUGCUGAAGACCCA	1.2098	1.11856	1.33192	1.2201	0.148482	0.485349	1.29114	0.641657	-0.608058	0.169959	-0.745389	-0.394496	-0.212773	0.215579	-0.409426	-0.13554
POLD4	57804	AUUCCUACCCGGUUGUGAA	-1.50338	-2.0001	-1.31632	-1.6066	-0.485877	-1.99494	-0.237438	-0.906084	-0.775319	1.09951	0.731448	0.351881	-0.507921	-0.421257	0.0450459	-0.294711
POLDIP2	26073	GGAAACAACUGAGAACAUA	0.972829	0.89128	0.95336	0.939156	0.329224	0.748792	0.361891	0.479969	0.174001	0.409076	-0.885382	-0.100768	-1.17904	-1.00682	-1.09322	-1.09303
POLDIP2	26073	GCUCGUGACUGCCCACAUA	0.572692	0.342956	0.382863	0.432837	-0.229175	-0.279915	0.410488	-0.0328674	-0.483275	-0.105788	-0.87729	-0.488784	-0.264457	0.36805	-0.294235	-0.0635472
POLDIP2	26073	CAACAUGAACUCUUUGAAA	-1.49753	-1.41125	-2.14266	-1.68381	-0.867923	0.304864	0.344813	-0.0727487	-1.15278	-0.590352	-1.22282	-0.98865	-1.18243	-0.464084	0.505128	-0.380462
POLDIP2	26073	GAGCGGCACUGGAGGAUAU	-0.760368	-1.36035	-0.842554	-0.987758	-0.93679	0.411997	-0.359244	-0.294679	-0.719522	1.12146	-0.218173	0.0612544	-0.312306	0.438343	0.357838	0.161292
POLE	5426	AGAGAAGGCUGGCGGAUUA	0.187939	0.0793409	0.270551	0.179277	-6.13414	-5.70399	-3.53779	-5.12531	-0.458321	0.226217	-0.779775	-0.337293	-2.2665	-1.07389	-1.67883	-1.67307
POLE	5426	GGAAACCUCUAAGAAGAUA	-1.35886	-1.4077	-1.63111	-1.46589	-1.27718	-2.3803	0.0318234	-1.20855	0.836252	-0.148839	0.460004	0.382473	0.324056	0.307416	0.659305	0.430259
POLE	5426	UGAAGGAGAUCACCCAGUA	0.576688	0.972932	1.06245	0.87069	-3.8623	0.0516561	0.614276	-1.06546	-8.01865	-0.849197	-1.24138	-3.36974	-1.74732	-0.52024	-0.791424	-1.01966
POLE	5426	GAAGAGGUAUGCUGUGUUC	-0.928489	-0.183896	-0.194075	-0.435487	-3.08297	-4.00582	-2.11092	-3.06657	1.66552	-1.54772	-1.15491	-0.345703	-0.45005	-1.03954	-0.843131	-0.777575
POLE3	54107	GCUAACAACUUUGCAAUGA	-2.09808	-2.15295	-1.86838	-2.0398	-2.69293	-2.69913	-1.61557	-2.33588	1.15598	-1.21409	-1.11591	-0.39134	-1.8163	-1.36188	-0.487775	-1.22198
POLE3	54107	GCAGGGAUGAGGACAAUGA	-0.152801	-0.124978	-0.0934443	-0.123741	0.939656	0.585289	1.22991	0.918285	-0.156295	0.016962	-1.36549	-0.501608	-0.193088	-1.29008	-0.547456	-0.676875
POLE3	54107	AGAACAGAAUGAAGAGGAA	-1.83373	-2.22312	-1.7288	-1.92855	0.197795	1.04561	1.81273	1.01871	-0.251061	2.00715	-0.23602	0.50669	1.83465	2.40461	2.27197	2.17041
POLE3	54107	GCGGUUCGUUAUCCCAUUG	-0.336032	-0.0374884	-0.0758047	-0.149775	-0.398777	0.274003	0.221969	0.0323982	0.540263	0.284071	-0.752089	0.0240817	-0.600617	-0.602863	0.0244231	-0.393019
POLG	5428	GGUAUCGGCUGUCGGAUGA	0.67767	0.633948	0.761973	0.691197	-0.910976	0.320071	-0.717376	-0.436094	-1.05456	0.305783	-1.40728	-0.718684	-1.65081	-1.36597	-1.52224	-1.51301
POLG	5428	AGUGGGACCUGCAAGAAUU	0.646687	0.136212	0.491115	0.424672	-0.566141	-0.0276419	-0.309537	-0.301107	-0.798322	-0.190912	0.479044	-0.170063	-1.44209	-0.946362	-0.588969	-0.992473
POLG	5428	UCACAAGGAUGGUAAUAGC	-1.26819	-1.37771	-1.24565	-1.29719	-0.262453	1.02126	-0.548088	0.0702388	0.0729695	1.55522	-0.362574	0.421872	-0.907138	-0.41171	-0.145087	-0.487979
POLG	5428	GCUUACUAAUGCAGUUUAA	0.786466	0.643916	0.507587	0.64599	-0.000887755	0.561851	0.611661	0.390875	-0.96695	0.278756	-0.8217	-0.503298	0.104224	0.784646	0.186764	0.358545
POLG2	11232	GACUGAAGCUUCGUUAGUA	0.0574639	0.0939844	0.262332	0.137927	-0.38465	-0.969587	0.342722	-0.337171	-0.842893	-2.2766	-1.66129	-1.59359	-1.13405	-1.453	-1.37183	-1.31963
POLG2	11232	GUCAAGGGCUAUUUAAUGA	0.0974142	-0.521293	0.168969	-0.08497	-0.830322	-0.0164105	1.01153	0.0549333	-0.834033	-0.245646	-0.987185	-0.688955	-1.12395	-0.755251	-0.800021	-0.893076
POLG2	11232	UAAAUUACAUGGCCGAGAU	1.01158	0.856781	0.921647	0.930004	0.2416	0.694316	1.0685	0.66814	-0.655268	-0.349539	-0.317299	-0.440702	-0.324995	-0.106492	-0.533565	-0.321684
POLG2	11232	GACAGUGCCUUCAGGUUAG	0.103527	0.259645	0.332899	0.232024	-0.857798	-0.268309	0.151298	-0.324937	1.46203	1.35233	0.128568	0.980976	0.0475473	0.953334	0.523282	0.508055
POLH	5429	AAACUGGCCUGUGGACUAA	-0.614109	-0.882662	-0.0973418	-0.531371	-6.26127	-0.560031	-1.2332	-2.68484	-10.4941	-0.784446	-0.367405	-3.88199	-5.19488	-2.29832	-2.32657	-3.27325
POLH	5429	GAAGUUAUGUCCAGAUCUU	-0.995956	-0.500386	-0.180792	-0.559044	-0.469717	-2.91643	-1.86646	-1.75087	3.22263	-2.25648	-2.19759	-0.410481	0.39957	-1.62147	-1.34149	-0.854465
POLH	5429	GCACUUACAUUGAAGGGUU	0.270654	0.0884534	0.45119	0.270099	-0.12698	1.10895	0.458892	0.480288	-0.931118	0.412837	-0.828599	-0.44896	-0.607319	-0.297137	-0.857332	-0.587263
POLH	5429	GCAAUUAGCCCAGGAACUA	-1.05972	-1.27171	-1.05696	-1.12946	-1.03383	1.62971	0.666585	0.420821	-1.67548	-0.0472235	-0.736624	-0.819776	0.298887	0.465255	-0.369188	0.131651
POLI	11201	UAACAGAAAUGGUUGAGAA	-0.0396515	-0.154981	0.155468	-0.0130548	-3.75527	-0.475771	0.487406	-1.24788	-10.513	-1.00287	-1.80492	-4.44026	-4.22066	-1.27346	-0.930726	-2.14162
POLI	11201	GGAUUCCACUUUACAAAUU	0.261968	0.467843	0.7109	0.480237	-4.27434	-0.672842	0.928154	-1.33968	-7.61227	-1.72262	-2.16843	-3.83444	-2.68242	-1.14054	-1.20845	-1.67714
POLI	11201	GAAGGAAGCCUCAUACAGU	-0.693109	-0.835205	-0.337108	-0.621807	-1.00277	-0.0137712	-0.104493	-0.37368	-0.48441	-0.964301	-1.21658	-0.888429	-0.192573	-0.329696	-0.308871	-0.277047
POLI	11201	GAAAGGGCUUAUUGAUUAU	1.04031	0.87573	1.02533	0.980459	0.985402	0.686889	1.31684	0.996376	0.101701	0.154368	-0.522744	-0.0888917	-0.135693	0.173724	-0.351254	-0.104408
POLK	51426	GUACAGAACUUUACCAACA	-1.97398	-2.47299	-1.90157	-2.11618	0.249925	-0.991773	-1.28967	-0.677174	0.654872	1.52157	-1.52832	0.216042	0.453786	0.242982	-0.105991	0.196926
POLK	51426	GAUGAAGCCUACUUGAAUA	0.595772	0.956112	1.19004	0.913975	-1.10842	0.815896	0.200904	-0.0305399	-0.0101889	-0.217865	-0.464031	-0.230695	-0.445104	0.0157687	-0.786176	-0.40517
POLK	51426	GGAUGGGACUUAAUGAUAA	0.532438	0.337222	0.345314	0.404991	0.333697	0.67156	0.381202	0.462153	0.552339	0.72364	-0.612186	0.221265	0.0217871	0.371055	0.14818	0.180341
POLK	51426	GUAGAACUGUUACCAUUAA	-0.951737	-1.2993	-0.604267	-0.951769	-0.0573622	0.0543663	0.250123	0.0823758	0.0542598	0.838363	-1.21686	-0.108081	0.223825	1.33073	0.759748	0.771435
POLL	27343	GGGCAGAACUCUUUGAGAA	-1.61317	-2.60349	-1.77396	-1.99688	-3.59709	0.0379214	-2.21048	-1.92321	-3.1773	-0.104549	-0.657274	-1.31304	-1.69107	-1.29701	-0.317216	-1.10176
POLL	27343	GGAGGAGGCUACAGAGAUU	1.19562	1.04678	1.22283	1.15508	0.697224	0.912775	1.03167	0.880557	-0.19898	1.01092	0.359638	0.390525	-0.0481824	0.591575	-0.394704	0.0495629
POLL	27343	GGAAGCGGAUGGCUGAGAA	-0.554631	-0.738234	-0.34209	-0.544985	-0.858832	0.46632	-0.239339	-0.210617	-0.899676	1.00439	-0.765395	-0.220229	-1.0043	-0.16202	-0.377374	-0.514565
POLL	27343	GACCAAGACUGCCCAGAUG	-2.56957	-2.77442	-2.6366	-2.6602	-1.82011	-0.474417	-1.21062	-1.16838	-1.50779	1.46267	-0.244544	-0.0965547	0.800903	1.27562	1.33713	1.13788
POLM	27434	CGACACAUGUUGUGAUGGA	-0.576491	-0.57168	-0.620801	-0.589657	-0.119146	-0.0531009	0.323481	0.0504115	-0.401424	-0.0778991	-0.96755	-0.482291	-1.71646	-1.51128	-1.0775	-1.43508
POLM	27434	GGACAUAAGCUGGUUAACA	-0.721427	-1.21855	-0.641162	-0.86038	1.11866	-0.143403	0.430074	0.468442	1.21614	0.652172	-1.11307	0.251748	0.355954	0.138696	-0.471774	0.00762556
POLM	27434	CCAUGAAGCUCUUCACCCA	-2.8421	-2.94549	-1.9713	-2.5863	0.770303	0.208315	2.31315	1.09725	1.72045	-0.244638	0.165477	0.547095	2.97956	1.80252	2.07106	2.28438
POLM	27434	GAACACUCCUCUAGGGUUG	0.491119	0.312645	0.515565	0.439777	0.0735552	0.8195	0.562321	0.485125	0.00695403	1.11015	-0.916569	0.0668461	-0.187417	0.65259	0.221437	0.22887
POLN	353497	UCAAGAGGCUUCAGUUCUA	0.571031	0.379813	0.457444	0.469429	-0.0648814	0.447998	-0.00637798	0.12558	-0.561842	0.550844	-0.923226	-0.311408	-1.15672	-0.990152	-0.696395	-0.947756
POLN	353497	GAACAGCACAUAUGGAAAU	0.775631	0.7126	0.822555	0.770262	0.398172	0.868233	0.601291	0.622565	-1.13686	-0.137706	-0.487081	-0.587215	-0.426744	-0.269475	-0.258802	-0.31834
POLN	353497	GAAUGUACGUGAGAACCUG	-1.21646	-1.55177	-0.767825	-1.17868	-1.48088	0.647385	0.348103	-0.161799	-3.27616	-0.159526	-0.79728	-1.41099	-1.01873	0.0868998	0.00141848	-0.310137
POLN	353497	GAACGGUUUCUUAUAACGA	-2.44281	-3.01441	-2.61826	-2.69183	0.149453	0.215797	-1.87621	-0.503652	-0.532286	-2.05518	-2.41811	-1.66853	-0.859565	-1.65844	-0.0813824	-0.866464
POLS	11044	GGAGUGACGUUGAUUCAGA	0.678696	0.327377	0.643777	0.54995	0.158124	-0.0833041	-0.280463	-0.0685479	-0.704411	-1.18989	-0.756287	-0.88353	-1.73027	-1.75118	-1.47249	-1.65131
POLS	11044	CAGACAAGCUGGUGUAGAA	0.947431	0.896196	1.03031	0.957979	0.0457413	0.269325	0.050769	0.121945	-0.50092	-0.323434	-1.88732	-0.903892	-0.815724	-0.476843	-1.14125	-0.811273
POLS	11044	GCCCUCAUCUGUAUCAUAA	-3.02047	-4.18752	-3.27175	-3.49324	-1.76182	1.01977	-0.768947	-0.503664	-5.17896	1.41246	-0.992766	-1.58642	-2.30872	0.410665	1.4862	-0.137283
POLS	11044	GCCAUUAGCUUUCUACAGU	0.519438	0.73514	0.819137	0.691238	0.357501	0.849388	0.211855	0.472915	0.113093	0.404763	-0.365597	0.0507528	-0.425121	-0.167905	-0.339842	-0.310956
PRIM1	5557	GAUGUGAGGAGAUGUUGUA	0.689845	0.502649	0.668122	0.620205	-9.09326	-8.7704	-6.67926	-8.18098	-0.757111	0.38792	-1.70356	-0.690916	-5.18906	-4.23545	-4.79326	-4.73926
PRIM1	5557	CAUACAAGAUUGAUAUAGG	0.490368	0.44389	0.56552	0.499926	-6.89778	-7.0834	-5.80935	-6.59684	-0.105743	0.596821	-1.31727	-0.275399	-3.95494	-3.12848	-3.42046	-3.50129
PRIM1	5557	CGCAGUAUAUUCUCACAGA	-0.0785107	-0.283875	-0.107215	-0.156534	-1.47789	-1.84225	-0.32636	-1.2155	0.468001	-0.372768	-0.0197696	0.0251544	-0.384417	-0.442978	0.241133	-0.195421
PRIM1	5557	UGACAAUGGCCAUACGCAU	0.957325	0.896849	1.05344	0.969204	0.0515005	0.460322	0.881797	0.46454	-0.301703	0.664983	-0.155283	0.0693324	0.00410272	0.708728	0.126079	0.279637
PRIM2A	5558	CUUAGACGCUGGUUCAUUC	0.0472078	-0.538655	-0.0850467	-0.192165	-7.52384	-7.1886	-5.18235	-6.6316	-0.485643	-0.334876	-1.66659	-0.829037	-4.16322	-3.00257	-2.5	-3.22193
PRIM2A	5558	GAAUAUGAACCACGAAGAA	-0.515241	-0.546475	-0.669814	-0.577177	-3.80437	-3.5385	-3.14519	-3.49602	-0.970284	-1.641	-0.31977	-0.977019	-2.47261	-2.07767	-1.32437	-1.95822
PRIM2A	5558	CUCCUUCGAUUUAGAUUUA	0.913952	0.899549	1.11956	0.977688	-0.487883	1.00799	0.417337	0.312483	-0.398838	0.187282	-0.894878	-0.368811	-1.14283	-0.125713	-0.690748	-0.653096
PRIM2A	5558	CUUAAAGGAUAGCCAAUUG	-1.18074	-0.973311	-0.755896	-0.969983	0.0480309	0.70474	0.970233	0.574335	-1.17512	0.119117	-0.189449	-0.415152	0.147797	0.874792	1.04552	0.689369
REV3L	5980	GAGAGUACCUCCAGAUUUA	-0.11687	-0.00655291	0.306619	0.0610653	-3.26397	-1.4453	-1.38358	-2.03095	-2.80724	-1.87378	-1.03529	-1.90544	-5.47124	-4.59067	-4.32316	-4.79502
REV3L	5980	GAAGUUAUCUGGCUGCUUU	0.434219	0.523408	0.519142	0.492256	-1.06826	-0.796288	-0.150347	-0.671632	-2.49611	-2.27037	-2.34005	-2.36884	-2.2592	-2.36578	-2.10979	-2.24492
REV3L	5980	GCUAAUCCCUCUAUAGUUA	0.583807	0.584655	0.561324	0.576595	-0.45938	0.0549092	0.709885	0.101805	-1.71835	-1.86797	-0.407256	-1.33119	-1.6547	-0.488491	-1.00942	-1.05087
REV3L	5980	CAAAGAUGCUGCUACAUUA	0.237231	0.694896	0.816715	0.582947	-0.33156	0.283431	0.381068	0.11098	0.162084	0.110055	-1.03596	-0.254608	-0.308406	0.282019	-0.416339	-0.147575
CKN1	1161	ACUCUGAAAGUAUGGGAUA	-1.81694	-0.907916	-1.35733	-1.36073	0.27263	-0.874277	-1.76313	-0.788259	1.16675	-2.37945	-2.22375	-1.14548	-1.10019	-2.77367	-1.35502	-1.74296
CKN1	1161	GUUAUCAGGUGGUUCAGAU	0.401497	0.836974	0.743107	0.660526	0.673259	0.0105556	-0.673942	0.00329106	0.519302	-0.773776	-1.14224	-0.465571	-1.31353	-1.70385	-1.45069	-1.48936
CKN1	1161	UGGUACUAGAGGACCCAAA	-1.33335	-0.551549	-0.211067	-0.698655	-0.364309	0.0161774	-0.453773	-0.267301	0.342982	-1.98993	-1.4495	-1.03215	-1.09005	-1.30609	-0.828875	-1.07501
CKN1	1161	CUUGAGAACUCCAGCAGAC	-0.556666	0.0356644	-0.606205	-0.375736	0.787768	0.14901	0.405598	0.447459	1.88694	-0.557242	0.0625457	0.464082	1.07216	0.563995	1.21687	0.951009
DCK	1633	CCAGAGACAUGCUUACAUA	-5.84171	-6.44842	-4.6101	-5.63341	3.20703	0.104867	5.13542	2.81577	8.46645	-0.700197	-29.5697	-7.26782	1.43686	-11.4864	1.68	-2.78986
DCK	1633	GCAGGGAAGUCAACAUUUG	-0.119836	0.1071	0.142527	0.0432639	-0.148278	-0.218252	-1.252	-0.53951	-0.92858	-1.9221	-2.43308	-1.76126	-0.621905	-1.53276	-0.947912	-1.03419
DCK	1633	UGAAUUGGAUGGAAUCAUU	-0.277573	0.289298	-0.159459	-0.0492447	0.311977	-0.414635	-0.431554	-0.17807	-0.674957	-0.349804	0.464811	-0.18665	-0.0620843	-0.0655972	0.804546	0.225621
DCK	1633	GAGACAGAGUGGACAAUUU	0.0198049	0.354407	0.431133	0.268448	0.491368	-0.451638	-0.793636	-0.251302	0.219219	0.404084	-1.48124	-0.28598	1.04038	0.909017	0.269695	0.739698
DDB1	1642	GACAAGAGUUCUCAUGUUA	-0.368355	0.012652	0.0968127	-0.0862968	-0.76056	0.185257	0.322183	-0.0843733	-0.633209	0.447457	-0.336414	-0.174055	2.15563	1.75264	1.27413	1.72747
DDB1	1642	GCAAGGACCUGCUGUUUAU	-0.810157	-1.0471	-0.973621	-0.943627	0.412611	-0.349983	0.716249	0.259626	0.134571	-0.262658	0.288565	0.0534924	2.30531	1.58564	1.75268	1.88121
DDB1	1642	UGACAUACCUUGAUAAUGG	-2.32994	-1.59962	-1.25295	-1.72751	0.774204	-0.036479	0.694076	0.477267	0.0306134	-0.389577	-0.0901611	-0.149708	2.08696	1.74619	1.42885	1.754
DDB1	1642	CACUAGAUCGCGAUAAUAA	-0.643362	-0.810566	-0.436905	-0.630278	0.982593	0.91924	0.572156	0.824663	1.3756	0.694303	-0.00748484	0.687473	2.48394	2.20516	1.7985	2.16253
DDB2	1643	CAACUAGGCUGCAAGACUU	0.76268	0.957306	1.0663	0.928762	0.843366	0.72659	-0.359918	0.403346	-0.24883	-0.714749	-0.966414	-0.643331	-1.5828	-0.891823	-1.24198	-1.23887
DDB2	1643	GAUAUCAUGCUCUGGAAUU	0.961027	1.09694	1.25217	1.10338	1.57909	0.755	0.0181825	0.784092	0.917355	-0.0431055	-1.07472	-0.0668251	-0.886394	-1.41065	-1.38017	-1.22574
DDB2	1643	GACCUCCGAGAUUGUAUUA	0.212169	0.665848	0.70497	0.527662	-1.16832	-0.124808	-0.990237	-0.761122	-1.20135	-0.907999	-0.175632	-0.761662	-1.03845	-0.466916	-0.872835	-0.792736
DDB2	1643	AGAGCGAGAUCCGAGUUUA	0.932612	1.07681	1.30321	1.10421	0.434715	0.957288	-0.666396	0.241869	-1.16741	0.272948	-0.545574	-0.480012	-1.75664	0.307692	-0.2266	-0.558517
DUT	1854	UGUCAUAGAUGAAGAUUAU	-0.0630429	0.523429	0.4637	0.308029	-1.47961	-0.65615	-1.40488	-1.18021	-0.81646	-0.508524	-2.17216	-1.16572	-0.0429368	-0.497338	-1.19821	-0.579495
DUT	1854	AAGAGUGGCUCCACGGUCA	0.77145	1.06653	1.12925	0.989075	-0.487645	0.402172	0.566678	0.160402	-0.764994	-0.365311	-0.458728	-0.529678	0.414813	-0.0568204	-0.391333	-0.0111135
DUT	1854	AGUCAAAAAAGGUGAUCGA	-0.369594	-0.273545	-0.294897	-0.312679	-0.243011	-0.651445	-0.366976	-0.420477	1.13155	-1.49597	-0.101584	-0.155335	0.450285	0.00160371	0.542073	0.331321
DUT	1854	GCUCAUUUGCGAACGGAUU	-0.0105364	0.379068	0.306035	0.224855	-0.470122	-0.657071	-0.353158	-0.49345	0.0528256	-1.44831	-0.927619	-0.774368	0.941326	0.647041	0.384598	0.657655
ERCC1	2067	GAGAAGAUCUGGCCUUAUG	0.134129	0.510444	0.596904	0.413826	-5.68317	-2.68151	-4.16714	-4.17727	0.488453	-0.666698	-1.26094	-0.479729	-1.7638	-2.0552	-2.50002	-2.10634
ERCC1	2067	CGACGUAAUUCCCGACUAU	-1.41616	-0.750334	-0.920841	-1.02911	-0.152797	-0.466132	-0.578282	-0.39907	-1.23768	-1.60894	-0.470529	-1.10572	0.408136	-0.885245	-0.313005	-0.263371
ERCC1	2067	GCAAUCCCGUACUGAAGUU	-1.73975	-1.95594	-1.37863	-1.69144	0.174105	0.746506	1.28422	0.734945	1.47038	-0.54077	1.42212	0.783909	3.11346	2.03789	1.71258	2.28798
ERCC1	2067	CAGCGGACCUCCUGAUGGA	-0.87098	-0.414395	-0.360884	-0.548753	-1.32796	-1.18565	-2.0471	-1.52024	0.83708	-1.54866	-1.01075	-0.574109	0.206516	-0.412628	-0.514675	-0.240262
ERCC2	2068	GCCAUCAGCUCCAAAUUUG	0.358735	0.634384	0.680997	0.558038	0.139935	0.744588	-1.82146	-0.312313	-0.246557	-0.072882	-2.69242	-1.00395	-0.478772	-0.215932	-0.610605	-0.435103
ERCC2	2068	GAACUGUGCCAGAGAUUGA	0.534925	0.81761	0.651703	0.66808	0.061319	0.284696	-0.989803	-0.214596	-0.11511	0.0805499	-0.613625	-0.216062	-0.0312296	0.072037	-0.124121	-0.0277713
ERCC2	2068	CGACGAGGCCCACAACAUU	-2.09382	-2.35448	-1.68728	-2.04519	0.499428	0.465516	-0.138279	0.275555	-1.01506	-0.0271792	-0.682532	-0.574924	0.828005	1.26498	1.1338	1.0756
ERCC2	2068	CAUACUUCCUUGCUCGAUA	0.693257	0.868968	0.999552	0.853926	0.566339	0.450621	-0.702405	0.104852	0.503707	-0.342685	-0.973642	-0.270874	-0.0583548	0.335736	-0.251621	0.00858665
ERCC3	2071	GAACAAACCCUAUAUCUAC	0.437246	0.581692	0.592452	0.53713	-0.180928	0.340489	-0.645472	-0.161971	0.957581	-0.78688	-0.226055	-0.0184513	-0.674762	-1.34292	-1.04038	-1.01935
ERCC3	2071	GAAUAUGACUUCCGGAAUG	0.130471	0.60906	0.568121	0.435884	0.601032	0.201964	0.0673229	0.290106	1.08337	-0.570181	-0.722899	-0.0699025	0.582236	0.390094	0.785212	0.585848
ERCC3	2071	GGGAAUAUGUGGCAAUCAA	-0.0870616	0.20754	0.238821	0.119766	0.539439	0.291573	-0.318264	0.170916	0.897203	-1.03661	-0.392202	-0.177203	1.25336	0.112245	0.421179	0.595594
ERCC3	2071	GAGAAUGCCGCUUAAGAAA	-0.175554	0.016095	-0.0372639	-0.0655743	0.47402	0.763885	-0.195942	0.347321	0.100729	-0.67339	-1.07346	-0.548709	1.98626	1.12825	0.939163	1.35122
ERCC4	2072	UGACAAGGGUACUACAUGA	0.704071	0.907005	0.922091	0.844389	-0.650966	0.681499	-1.48786	-0.485775	-1.17288	-0.917768	-1.93767	-1.34277	-1.82359	-1.59861	-1.61239	-1.67819
ERCC4	2072	GUAGGAUACUUGUGGUUGA	-0.776822	-0.417216	-0.616502	-0.603513	-0.62825	-0.215578	-0.306316	-0.383381	-3.15523	-4.19557	-1.30857	-2.88646	-3.16125	-3.97417	-2.33056	-3.15533
ERCC4	2072	ACAAGACAAUCCGCCAUUA	-0.867911	-0.901567	-0.637123	-0.8022	0.431024	-0.224022	-0.973336	-0.255445	1.8683	-0.267096	-0.823849	0.259118	0.82089	0.940662	0.621788	0.794446
ERCC4	2072	AAGACGAGCUCACGAGUAU	-2.50563	-2.17368	-2.0669	-2.24874	0.578637	-0.180891	-0.107149	0.0968655	1.46529	0.146885	-1.22303	0.129717	1.60054	1.03728	1.13596	1.25793
ERCC5	2073	CAUGAAAUCUUGACUGAUA	-1.35949	-0.93386	-0.492798	-0.928715	0.849634	-0.321309	-0.174954	0.11779	1.18993	0.41602	-1.14017	0.15526	1.22631	0.3752	0.40979	0.670433
ERCC5	2073	GAACGCACCUGCUGCUGUA	-1.01381	-0.473853	-0.847501	-0.778387	-0.443395	-0.448004	-0.537	-0.476133	0.290354	-3.102	-1.41823	-1.40996	0.105169	-0.505612	0.86884	0.156132
ERCC5	2073	GAAAGAAGAUGCUAAACGU	-1.05238	-0.539389	-0.615966	-0.735913	-1.11365	-1.39877	-1.68365	-1.39869	0.736309	-1.3284	-0.263086	-0.285058	-1.3554	-2.01141	-1.2596	-1.54214
ERCC5	2073	GAACGAACUUUGCCCAUAU	-0.117572	0.405336	0.262332	0.183365	0.379679	0.39073	-1.36335	-0.197647	0.634963	-2.61773	-1.20939	-1.06405	0.861551	0.0819161	0.657422	0.53363
ERCC6	2074	GGAAAGUGAUGCUGAAUUU	-2.43138	-2.61551	-1.8898	-2.31223	-3.60195	-0.431502	-2.73255	-2.25533	-2.76087	-3.19327	-2.4606	-2.80492	-3.29742	-1.95288	-0.71909	-1.9898
ERCC6	2074	GAAGAGGGCUUUGCAGUUC	-0.71214	-0.467916	-0.437049	-0.539035	-0.521415	-0.556181	-1.12472	-0.734106	0.346203	-2.52526	-1.51449	-1.23118	-0.182903	-1.53715	-0.153443	-0.624498
ERCC6	2074	CGACAGAAGUAUAAUAAGG	0.269288	0.706855	0.479254	0.485132	-0.275638	-0.105165	-1.31156	-0.56412	-0.0014331	-0.873368	-1.31457	-0.72979	-0.723723	-1.02087	-1.17661	-0.973737
ERCC6	2074	GAUCACAUCUUACUCCUAC	0.21454	0.73298	0.713082	0.553534	-0.566517	-0.26896	-1.59058	-0.808686	0.931182	-0.468594	-1.67426	-0.403889	-0.866513	-0.381646	-0.743232	-0.663797
MMS19L	64210	GAAGUGACAUCCUGUUAUU	-1.23283	-0.862862	-0.618111	-0.904602	0.887356	-0.360594	-0.449093	0.0258897	1.25904	-0.66025	-1.07331	-0.158173	0.609957	0.0790384	0.575843	0.421613
MMS19L	64210	CGACACACAGUCUACAAUA	-0.0735972	0.422468	0.191707	0.180193	-0.911823	0.090793	-0.645316	-0.488782	-0.343307	-1.53841	-1.60958	-1.16376	-2.3177	-3.29051	-2.21027	-2.60616
MMS19L	64210	ACAAUCCAGUGACGUUAUU	0.491752	0.887795	0.953734	0.77776	0.00229087	0.717088	0.382315	0.367231	0.464001	-0.399719	-0.754496	-0.230071	-0.480465	-0.359842	-0.381734	-0.407347
MMS19L	64210	GGAAGUGCAUGUACAGUCC	-0.693257	0.142972	-0.392962	-0.314416	0.369249	-0.0747753	-0.237949	0.0188418	1.46388	-0.204017	0.103621	0.454493	0.125885	-0.215543	0.428582	0.112975
POLB	5423	GAAUUGGGCUGAAAUAUUU	-0.77894	-0.324411	-0.229645	-0.444332	1.00672	0.198763	-0.252113	0.31779	0.811472	-0.969744	-0.431549	-0.196607	0.18424	-1.91697	-0.778515	-0.837083
POLB	5423	CAAGGAAGUUUGUAGAUGA	0.914913	0.955254	1.02111	0.96376	0.486694	0.655902	0.582946	0.575181	0.193419	-0.0414258	0.169295	0.107096	-0.0256282	-0.0345152	0.0329533	-0.00906339
POLB	5423	GAUACGAGUUCAUCCAUCA	0.802604	0.855254	0.867905	0.841921	1.03363	1.09847	0.883162	1.00509	0.440115	-0.637795	0.270447	0.0242556	0.595887	0.397505	0.814194	0.602529
POLB	5423	UCACAGAACUCGCAAACUU	-1.44521	-0.759864	-0.628921	-0.944666	1.00883	0.704909	0.590726	0.768155	1.22714	0.737526	0.255104	0.739925	1.73001	1.23614	1.73934	1.5685
POLE2	5427	CCACAGGCAUGAAUUAUUU	0.177287	0.36897	0.336232	0.294163	-2.78176	-2.68518	-2.77717	-2.74803	-0.231096	-1.22877	-0.742745	-0.734204	-2.31561	-2.94468	-2.79466	-2.68498
POLE2	5427	GAUCAAGUGUUUCAUGUCA	0.679369	0.629138	0.459098	0.589201	-6.36086	-6.2528	-4.58194	-5.73187	-0.0390578	0.404651	0.282395	0.215996	-2.36046	-1.63266	-1.80786	-1.93366
POLE2	5427	GCAUAAUGUUUGCUGGUUA	0.625715	0.614598	0.754635	0.664983	-3.79499	-3.27591	-3.11205	-3.39431	0.159903	0.176025	-0.475879	-0.0466503	-1.58052	-1.42039	-1.13176	-1.37756
POLE2	5427	CGUGAAGACUUAGUAAAUA	0.533682	0.62003	0.63746	0.597058	-1.63024	-0.376679	-1.25346	-1.08679	-0.45891	-1.37059	-0.714337	-0.847945	-1.44063	-0.871098	-0.781324	-1.03102
POLQ	10721	CAACAACCCUUAUCGUAAA	0.844214	0.917926	0.847607	0.869916	-0.555416	0.250896	-0.421542	-0.242021	-0.334269	-0.860732	0.0097135	-0.395096	-1.30706	-1.14961	-1.26077	-1.23915
POLQ	10721	GGACUACUAUUGAUUGGUA	0.786154	0.861412	0.879988	0.842518	-0.0649216	0.574555	0.394598	0.30141	0.0581347	-0.612422	-0.153823	-0.236036	-1.41672	-0.43242	-0.545534	-0.798224
POLQ	10721	CGACUAAGAUAGAUCAUUU	-3.60368	-4.1892	-2.75854	-3.51714	-1.40017	0.969058	-0.116994	-0.182703	0.644496	1.75625	1.07544	1.15873	0.306405	0.422352	1.21006	0.646273
POLQ	10721	AAACGGGCCUCUUUAGAUA	0.509852	0.693515	0.675183	0.626183	-0.303747	0.152978	-0.420955	-0.190575	-1.68286	-1.8087	-1.84502	-1.77886	-0.499781	0.0732206	-0.227878	-0.218146
RRM1	6240	GCACAGAAAUAGUGGAGUA	-2.47801	-2.56898	-1.94859	-2.33186	-1.93039	-4.25023	-1.83781	-2.67281	-3.57699	-2.21934	-1.86291	-2.55308	-1.76166	-1.60512	0.132117	-1.07822
RRM1	6240	GAACACACAUACGACUUUA	-4.05041	-4.16587	-2.7514	-3.6559	1.93812	-1.32935	-2.365	-0.58541	4.80249	-2.62755	-4.39196	-0.73901	0.274753	-3.10718	-0.976219	-1.26955
RRM1	6240	GGACUGGUCUUUGAUGUGU	-2.12408	-1.99681	-1.16653	-1.76247	-2.64777	-3.22624	-3.89806	-3.25736	-1.30621	-0.0991699	-1.78439	-1.06326	-0.567095	-0.258298	-0.66103	-0.495475
RRM1	6240	UGAAACGAGUGGAGACUAA	-3.11499	-4.11123	-2.86552	-3.36391	0.57326	0.205709	-1.31863	-0.179887	0.976142	-3.01832	-1.5027	-1.18163	1.25065	0.519387	0.680812	0.816948
RRM2	6241	GCACUCUAAUGAAGCAAUA	-2.37728	-2.42134	-2.06072	-2.28644	-2.02583	-2.39228	-1.10987	-1.84266	-1.3824	-0.333851	0.428943	-0.429103	0.727591	-0.0576458	0.410146	0.36003
RRM2	6241	GAAGAGAGUAGGCGAGUAU	-2.62936	-2.53157	-2.06897	-2.40996	-1.61998	-1.2135	-0.234879	-1.02279	-0.849817	-2.0208	-1.46081	-1.44381	1.05939	-0.965156	0.470992	0.188408
RRM2	6241	GAGUAGAGAACCCAUUUGA	-2.01584	-2.2261	-1.77396	-2.0053	-6.5375	-5.92884	-2.39488	-4.95374	-1.56357	-1.38545	0.590836	-0.786061	-0.444067	-1.54746	-0.108919	-0.700148
RRM2	6241	GGCUCAGCUUGGUCGACAA	-3.1397	-3.18881	-2.55989	-2.9628	-3.21648	-1.84479	-0.570794	-1.87735	-0.0523969	0.32921	1.48518	0.587331	-0.558516	0.376479	0.910399	0.242787
RRM2B	50484	GUUUGUAGCUGACAGAUUA	0.824713	0.964945	0.892127	0.893929	-0.129183	0.611511	0.0569623	0.179764	-0.791671	-1.2047	-0.0838241	-0.6934	-1.30704	-0.896074	-0.566103	-0.923071
RRM2B	50484	GAACUUGGAUUCUCAAAGG	-2.64233	-2.34353	-1.923	-2.30296	-2.86989	-1.22713	-0.827729	-1.64158	-2.03004	-2.44007	-2.68966	-2.38659	-1.25347	-0.987892	-0.344677	-0.862012
RRM2B	50484	CUUCAUCUCUCACAUCUUA	1.15192	1.06658	1.11263	1.11038	-0.107425	1.16829	-0.272458	0.262804	-0.617324	0.320093	-1.01814	-0.438458	0.163044	0.388331	-0.325599	0.0752585
RRM2B	50484	ACUCAGAGAUGUACAGUUU	0.751875	1.01857	0.963182	0.911209	0.551916	0.477293	-0.57181	0.152467	1.1693	0.528777	-0.618414	0.359887	0.830404	-0.181422		0.324491
XAB2	56949	CAUGAUCGCUGCAAAGAUG	-2.90995	-3.30518	-2.11151	-2.77555	-2.10768	-0.740827	1.36159	-0.495639	-3.28051	-1.5073	-0.673936	-1.82058	1.29597	0.823306	1.34759	1.15562
XAB2	56949	ACGCAGCACUCUCGAAUUU	-3.04676	-3.79806	-2.40453	-3.08312	-0.0600336	-0.48191	1.28065	0.246235	-2.68811	-0.603278	-0.575401	-1.28893	1.15684	0.818501	1.60944	1.19493
XAB2	56949	GCAUCUCGCUGUUCAAGUG	-3.56991	-3.53547	-3.01408	-3.37316	-0.264801	-1.47497	0.444345	-0.431808	0.175306	-2.79388	-0.612482	-1.07702	-0.216381	-0.142964	1.321	0.320552
XAB2	56949	CCAAUUCUCUGUCAAAUGC	-3.96063	-4.72939	-3.27175	-3.98725	0.310582	0.595836	0.196817	0.367745	-0.770216	-2.81445	-3.37691	-2.32053	0.60843	-0.323651	2.13488	0.806552
XPC	7508	GCAAAUGGCUUCUAUCGAA	0.53913	0.739293	0.788152	0.688858	0.916439	0.807838	-0.419168	0.435037	1.49592	-0.0794633	-1.25163	0.0549433	-1.64457	-2.66086	-2.17777	-2.16107
XPC	7508	GGAGGGCGAUGAAACGUUU	1.10305	1.12813	1.28513	1.1721	0.0746932	0.468636	-0.500539	0.0142636	-1.55394	-0.156842	-0.915868	-0.875549	-0.954421	-0.0651746	-1.13141	-0.717002
XPC	7508	GAGGUGGACUCUCUUCUGA	0.711116	0.984781	1.2391	0.978334	0.155232	0.834444	-1.05401	-0.0214461	-0.0425636	0.110649	-0.95722	-0.296378	-0.931706	0.517835	-0.524154	-0.312675
XPC	7508	CAAGGUGACUGUUAAAUCU	0.160066	0.431986	0.21788	0.269977	0.798575	0.133718	-1.11462	-0.0607748	0.609879	-0.057573	-2.0317	-0.493131	0.737577	0.267027	-0.0116299	0.330991
AURKA	6790	GAACUUACUUCUUGGAUCA	-2.46024	-2.72561	-1.80501	-2.33029	1.45174	1.77149	-0.400917	0.940773	1.73079	2.59178	0.341935	1.55484	2.06925	2.5003	1.73301	2.10085
AURKA	6790	CAAAUGCCCUGUCUUACUG	-0.400444	-0.135461	-0.155974	-0.230626	0.115417	-0.0290697	0.0761004	0.0541493	-0.488028	0.451133	-0.352367	-0.129754	0.790721	0.370845	0.828841	0.663469
AURKA	6790	UUCUUAGACUGUAUGGUUA	-0.150816	-0.00488492	-0.081674	-0.0791248	0.592455	0.0361297	-0.447461	0.0603746	-0.214504	-0.561322	-1.27333	-0.683053	-0.29499	-0.812737	-0.610164	-0.57263
AURKA	6790	CCCUCAAUCUAGAACGCUA	-2.46666	-2.91596	-1.82869	-2.40377	0.458389	-1.31432	-0.475446	-0.443793	0.61604	-0.366097	-2.02195	-0.590669	0.332503	0.77959	0.455866	0.522653
CDC20	991	GCACAGUUCGCGUUCGAGA	0.718213	0.991351	1.05693	0.922165	0.292933	-0.0108532	0.917445	0.399842	0.867007	-0.71308	-0.156173	-0.000748545	-0.50412	-0.65427	-0.431891	-0.530094
CDC20	991	GGGCCGAACUCCUGGCAAA	-0.964393	-0.842783	-0.842789	-0.883322	-0.525702	-1.03975	0.413549	-0.383968	-0.875225	-1.26436	0.531572	-0.536004	0	-0.153512	0.935507	0.260665
CDC20	991	GCAGAAACGGCUUCGAAAU	0.401388	0.481099	0.458223	0.446903	0.304234	0.742776	0.0738762	0.373629	-1.03428	-0.439061	-1.24236	-0.905234	-0.836902	-0.313462	-0.365334	-0.505233
CDC20	991	CGGAAGACCUGCCGUUACA	-0.438344	-0.175063	-0.266582	-0.29333	-0.372559	-0.351844	-0.339884	-0.354762	0.142777	0.311865	-1.06306	-0.202806	-0.471212	0.11952	-0.473389	-0.275027
DCLRE1C	64421	GGACAAAGCUGACUACAGA	-0.221163	-0.0648073	-0.2552	-0.18039	-1.65335	-0.135187	-1.77061	-1.18638	-0.395159	-0.916564	-0.283258	-0.53166	-3.34282	-2.64617	-1.33267	-2.44055
DCLRE1C	64421	GAAGAGAGCUAGAACAGUU	0.321383	0.924887	1.08041	0.77556	1.83225	0.605651	-0.439993	0.665969	3.57209	0.802512	-1.20202	1.05753	-0.27519	-1.18089	-1.34324	-0.933106
DCLRE1C	64421	GUACGGAGCCAAAGUAUAA	0.420448	0.519248	0.550739	0.496812	-0.0331213	0.738406	-0.301674	0.134537	-0.982426	0.898875	-0.116986	-0.0668459	0.00798949	0.697124	0.393555	0.366223
DCLRE1C	64421	GCACAACUAUGGAUAAAGU	-1.004	-0.871023	-0.873911	-0.91631	-1.23601	-1.00927	-1.12728	-1.12418	-0.169605	1.66506	0.176532	0.557328	0.138657	0.427918	0.119103	0.228559
FLJ21919	65123	GAUGAGAGUUGCUAUGACA	-1.24827	-0.184444	-0.830893	-0.754535	-2.57761	-2.82114	-3.64733	-3.01536	-0.542746	-1.22668	-0.821349	-0.86359	-1.01325	-2.15848	-1.21154	-1.46109
FLJ21919	65123	ACAACCAUAUGUCGGAUAA	0.00384392	0.339482	0.454128	0.265818	0.534517	0.0720135	-0.730893	-0.0414543	1.14498	0.0523598	-1.97265	-0.258436	-1.14003	-1.45987	-1.28947	-1.29646
FLJ21919	65123	CGUGAUGGCAUGAAUAUUG	0.373885	0.417828	0.51878	0.436831	-0.445004	1.17618	-0.705142	0.00867855	0.156346	0.926587	0.510098	0.53101	-0.745471	-1.0249	-0.302325	-0.690897
FLJ21919	65123	GUAGUCCACCCUUCUAAUG	0.193383	0.0965672	0.122473	0.137475	0.409359	1.35844	0.304334	0.690712	0.224899	0.986191	0.260244	0.490445	0.274269	0.450403	0.749561	0.491411
G22P1	2547	GAAGGAGGUUGCAGCAUUG	-1.32927	-1.60791	-1.15754	-1.36491	0.264725	-0.415388	-0.899037	-0.3499	0.124931	-0.0485972	-1.12871	-0.350793	0.658012	1.31807	0.615375	0.86382
G22P1	2547	GGCCCAAGGUGGAGUAUUC	-0.782948	-0.708962	-1.54102	-1.01098	-1.01118	-0.71068	-1.28998	-1.00395	-1.45066	-1.47629	-1.61365	-1.51354	-1.16615	-1.55666	-0.749739	-1.15751
G22P1	2547	GAAGAUGAGUUGACACCUU	-3.5356	-4.40184	-3.58744	-3.84163	0.368448	0.427729	1.40571	0.733961	-0.974292	1.63946	-0.0951534	0.190006	1.23808	2.66979	1.40633	1.7714
G22P1	2547	ACAGAGAUAUCAUCAGCAU	-0.253155	-0.116233	0.201188	-0.0560667	0.768177	1.02279	-0.821664	0.3231	-0.119348	0.863073	0.503396	0.415707	-0.911128	0.595889	0.720177	0.134979
LIG4	3981	GCACAAAGAUGGAGAUGUA	-0.255881	0.479698	0.386955	0.203591	-1.24986	-0.601772	-1.1047	-0.985444	-3.41144	-1.62386	-1.29106	-2.10879	-3.19726	-3.1866	-2.74756	-3.04381
LIG4	3981	GGGAGUGUCUCAUGUAAUA	-0.503106	-0.0694682	-0.258899	-0.277158	0.692592	-0.337496	0.295353	0.216816	0.442039	0.772971	-0.21455	0.333487	0.355593	0.279633	0.537964	0.391063
LIG4	3981	GGACAAGGUUAGCUAUUAA	-2.11351	-1.08439	-0.866866	-1.35492	2.57667	-1.37049	-0.329182	0.292335	8.32204	0.320082	-1.73229	2.30328	3.69968	1.1858	0.382611	1.75603
LIG4	3981	GGGACAAGGUUAGCUAUUA	-2.03853	-1.07023	-1.07981	-1.39619	2.34465	-0.489404	0.0311389	0.628794	4.8782	-0.630554	-0.0764238	1.39041	1.79198	1.01978	0.699355	1.17037
MLH1	4292	GAAAUUGGAUGUGAGGAUA	0.773283	0.86082	1.03594	0.890013	1.29103	0.929484	0.988335	1.06962	1.08415	0.497099	1.16228	0.91451	1.18435	0.985456	0.589659	0.919821
MLH1	4292	GGCAUUAGUUUCUCAGUUA	0.266575	0.446118	0.624082	0.445592	0.31611	0.2821	-0.474846	0.0411214	-0.421259	-1.16851	-0.609652	-0.733141	-2.40446	-2.84221	-2.06124	-2.43597
MLH1	4292	GAAAACAGCUGAUGGAAAG	-0.655435	-0.0175366	-0.282166	-0.318379	-1.95707	-2.41476	-1.61769	-1.99651	-0.130344	-0.859014	-0.1943	-0.394553	-0.804066	-2.00759	-0.838552	-1.21674
MLH1	4292	GAAGAUGAUUCCCGAAAGG	-1.76418	-1.32007	-1.7031	-1.59578	-1.60697	-1.03824	-0.619002	-1.08807	-2.31005	-1.26213	-1.45194	-1.67471	-0.606591	-0.900344	-0.346085	-0.617673
MLH3	27030	GCAAGUAGAUAACAAGUUU	0.642075	0.729471	0.907457	0.759668	-0.0208486	0.825081	0.0340212	0.279418	-0.174398	0.0434754	-0.225118	-0.11868	-2.25752	-2.06769	-1.32396	-1.88306
MLH3	27030	UAAAGAAUCUGGUCAAUUG	-0.411744	0.299068	0.126988	0.00477062	-0.745036	-0.00487665	-1.52123	-0.757047	-1.5673	-0.771858	-1.00194	-1.1137	-1.31119	-1.45519	-1.52818	-1.43152
MLH3	27030	GCUGAGAGCUUAGCAGUUA	-1.82766	-0.897657	-1.4168	-1.38071	0.134221	-1.26621	-0.474018	-0.535336	0.906748	-0.109676	-1.74553	-0.316154	1.16556	-0.00494856	0.669064	0.609892
MLH3	27030	CAGGAAAGUUGCCGCCUUA	0.994952	0.912574	1.15855	1.02202	0.292541	1.10628	0.732263	0.710361	0.0618778	0.291217	1.07821	0.477101	-1.16597	-0.34535	-0.531221	-0.680847
MSH2	4436	GAAGAGACCUUAACUAUGC	-0.934391	-0.731288	-1.28163	-0.982435	-1.79066	-2.83599	-1.51923	-2.04863	-0.674025	-1.60907	1.09999	-0.394369	-2.18791	-2.85314	-0.675188	-1.90541
MSH2	4436	CAGCAAACUUACAAGAUUG	0.361045	0.416946	0.507679	0.428557	0.328059	0.774606	0.0778037	0.39349	-0.118619	0.874472	-0.300188	0.151888	-0.480405	0.287672	-0.618331	-0.270355
MSH2	4436	CAGCUUUGCUCACGUGUCA	-0.694518	0.17063	0.163845	-0.120014	-0.67242	-0.24624	-0.354421	-0.42436	0.0273957	0.148617	0.0894495	0.0884875	0.244691	0.404174	0.445881	0.364915
MSH2	4436	GGAGGUAAAUCAACAUAUA	0.613027	0.852618	1.03264	0.832763	-0.0270329	0.752921	0.716625	0.480838	-0.716579	-0.0950697	0.0662713	-0.248459	-0.92102	0.272241	0.0597102	-0.196356
MSH3	4437	GAAAUUGACUGCCCUUUAU	-2.25438	-1.95521	-1.39819	-1.86926	-0.762216	-0.379064	-1.60868	-0.916655	-0.258667	-0.558774	-1.65099	-0.822812	0.796207	0.538325	-0.210917	0.374538
MSH3	4437	GGACAGGAGUUUAUGAUAG	-1.40476	-0.650637	-1.0215	-1.02563	-4.01194	-0.543976	-1.99384	-2.18325	-3.87707	-1.35987	-0.519439	-1.91879	-1.61824	-1.79122	-1.66449	-1.69132
MSH3	4437	GGACAGAGGAGUUCAACAU	0.130442	0.55882	0.587393	0.425551	-0.179246	1.2186	-0.384196	0.218387	-1.01698	0.770173	-0.41117	-0.219327	-0.581202	0.274436	-0.177934	-0.161567
MSH3	4437	GACGAGAUCCGAAUGCAUU	-0.136047	0.339781	0.305625	0.169786	-1.14898	-0.533095	-2.04084	-1.24097	1.30816	0.461064	-0.387794	0.460478	-1.47998	-1.69622	-1.79887	-1.65836
MSH6	2956	GUAGAAAGAUGGCACAUAU	-1.17603	-0.999818	-0.894913	-1.02359	0.368129	0.444525	-0.210777	0.200626	0.619987	1.63425	0.434809	0.89635	0.784985	1.30712	1.97907	1.35706
MSH6	2956	CGAAGUAGCCGCCAAAUAA	0.0495079	0.185126	-0.315733	-0.0270329	0.026257	0.972809	-0.414333	0.194911	-0.415541	-0.949321	0.636461	-0.2428	-0.766557	0.0461854	0.419515	-0.100285
MSH6	2956	GAACAGAGCCUCCUGGAAU	0.0302786	0.339232	0.406755	0.258755	1.01762	0.711109	0.081483	0.603405	0.446327	-0.0565968	-0.822449	-0.14424	0.754126	1.04902	0.314876	0.706008
MSH6	2956	GCUCUGAUGUGGAAUUUAA	-1.4999	-1.16886	-1.17282	-1.28053	-0.498349	-1.01907	-0.617402	-0.711607	0.649223	-0.362319	-0.703163	-0.138753	-0.193687	0.0462827	0.570685	0.141094
PLK1	5347	CAACCAAAGUCGAAUAUGA	-2.95791	-4.24897	-2.60229	-3.26972	-3.98125	-2.5391	-3.73861	-3.41965	-1.12017	4.78099	-0.447954	1.07096	0.508851	2.25468	-1.14692	0.53887
PLK1	5347	CAAGAAGAAUGAAUACAGU	-3.5535	-4.43945	-2.96357	-3.65217	0.980088	-0.563204	1.53487	0.650584	-1.39011	-0.772868	-0.100235	-0.754404	2.19139	0.258705	1.48412	1.3114
PLK1	5347	GAAGAUGUCCAUGGAAAUA	-3.47069	-4.30753	-3.23267	-3.6703	-2.3619	-0.980092	-0.0502288	-1.13074	-1.84205	-1.86024	3.82897	0.0422277	-0.33266	0.840401	0.739229	0.415657
PLK1	5347	CAACACGCCUCAUCCUCUA	-2.6763	-2.22137	-2.03545	-2.31104	0.473175	-1.48773	-0.143691	-0.386082	2.2754	-1.86199	2.13902	0.85081	1.66207	-0.253083	1.73241	1.04713
PRKDC	5591	GCAAAGAGGUGGCAGUUAA	0.600488	0.663553	0.664001	0.642681	-0.848399	0.344559	-1.55335	-0.685729	-0.0349894	1.06151	-1.24539	-0.0729579	0.180186	0.493134	-0.110167	0.187718
PRKDC	5591	GAGCAUCACUUGCCUUUAA	-1.43888	-1.31867	-1.082	-1.27985	0.43695	-0.625983	-1.04119	-0.410075	0.531667	0.938147	0.340399	0.603404	0.920033	1.06145	1.52404	1.16851
PRKDC	5591	GAUGAGAAGUCCUUAGGUA	0.26906	0.416343	0.676043	0.453815	-0.159621	0.432813	-0.360917	-0.0292418	0.433409	0.821796	-0.432921	0.274094	0.12417	0.654836	0.172885	0.317297
PRKDC	5591	GCAGGACCGUGCAAGGUUA	-0.154952	0.164072	-0.416743	-0.135874	-0.150229	-0.0482552	-0.380487	-0.192991	0.874762	1.34218	0.567004	0.927982	0.226878	-0.023268	0.834135	0.345915
RAD23A	5886	GAACUUUGAUGACGAGUGA	0.634833	0.602195	0.804718	0.680582	-0.804991	0.100889	-0.263085	-0.322396	0.630968	0.634963	0.147384	0.471105	-1.04702	-0.600566	-0.995921	-0.881169
RAD23A	5886	GAAGAUAGAAGCUGAGAAG	-0.977537	-1.09023	-0.775369	-0.94771	-1.04323	-0.925154	-0.415788	-0.794725	-0.654867	-0.112864	-0.0651002	-0.27761	-0.219976	0.464289	-0.416183	-0.05729
RAD23A	5886	GAACAUGCGGCAGGUGAUU	0.377527	0.648913	0.700484	0.575641	-0.385269	0.222137	0.333136	0.0566679	-0.153666	0.650741	0.26559	0.254221	0.122912	-0.002679	0.471122	0.197118
RAD23A	5886	GGAGAAAGAAGCUAUAGAG	-0.466218	-0.34829	-0.563737	-0.459415	0.159677	-0.141083	0.0697714	0.029455	0.78028	1.06155	0.869605	0.90381	0.2521	0.0147965	0.0378773	0.101591
RAD23B	5887	GCAGAUAGGUCGAGAGAAU	-0.783275	-0.440385	-0.630555	-0.618072	0.439098	0.753588	-0.427185	0.255167	0.697855	1.32589	-0.818259	0.401828	1.28524	0.80835	0.69599	0.929859
RAD23B	5887	GUACAUCGGGUGAUUCUUC	0.709646	0.67402	0.721222	0.70163	-0.160139	1.01457	0.399086	0.417837	-0.401436	0.102507	0.573548	0.0915399	-1.25497	-0.822237	-0.773129	-0.950111
RAD23B	5887	GAACGAGAGCAAGUAAUUG	-1.06611	-1.28853	-1.08546	-1.1467	-0.753516	-1.1191	-1.22332	-1.03198	-1.52355	-2.08499	-0.757564	-1.45537	-1.10349	-1.14866	-0.0625844	-0.771578
RAD23B	5887	GGGUCAGUCUUACGAGAAU	0.025971	0.16554	0.380034	0.190515	-0.629866	0.74372	-0.159695	-0.0152804	-0.717393	0.365081	-0.234362	-0.195558	-0.558601	0.183333	-0.102867	-0.159378
TREX1	11277	CAGAACACGGCCCAAGGAA	-0.946114	-0.521487	-0.741223	-0.736275	-0.590541	-0.853007	-0.418934	-0.620827	0.541066	0.174848	-0.87031	-0.0514651	0.414721	0.284371	1.25823	0.652441
TREX1	11277	GCGCAUGGGCGUCAAUGUU	0.42858	0.578252	0.64043	0.549087	-0.346923	-0.0477118	-0.726847	-0.373827	0.383468	0.465994	-0.501939	0.115841	-0.240376	0.0461262	-0.628581	-0.274277
TREX1	11277	CCUUCUGUGUGGAUAGCAU	-2.35094	-1.88896	-2.38303	-2.20764	-0.00071943	-2.83639	0.215446	-0.873886	1.22104	-1.6652	-0.623081	-0.355749	-0.330124	-1.11126	0.67972	-0.253888
TREX1	11277	AGGACCAAGCCAAGACCAU	-0.273805	-0.089729	-0.153931	-0.172488	0.704641	1.57641	0.17088	0.817311	0.791895	0.829499	-0.519775	0.367206	0.986773	0.248555	0.687576	0.640968
TREX2	11219	UGGAGAACCCGGAGCACGA	0.459362	0.709112	0.632198	0.600224	-0.254183	0.153061	-0.21849	-0.106537	-0.622645	-1.12262	-0.36664	-0.703967	-0.807695	-0.356099	-0.0584507	-0.407415
TREX2	11219	CCAUCUGCCUUGUGGCCCA	0.341971	0.416621	0.436742	0.398445	0.198787	0.650217	0.0282127	0.292406	-0.167307	-0.00144066	-0.977349	-0.382032	-0.327944	0.616457	0.193534	0.160682
TREX2	11219	CCAUGUACUUGCCGCCUGA	-1.31401	-0.792576	-1.51835	-1.20831	-2.06655	-0.667949	-1.73793	-1.49081	2.30863	1.34475	1.17017	1.60785	-0.71176	-0.0480811	0.148386	-0.203818
TREX2	11219	GCAGCCUCUUCCACCGCUA	-0.729961	-0.778651	-1.11205	-0.873553	-1.4257	0.824168	0.960919	0.119795	-1.02587	-0.0121021	0.997313	-0.013554	0.370786	0.986292	1.45753	0.938202
XPA	7507	GAAAGACUGUGAUUUAGAA	0.756897	0.795014	0.865443	0.805785	0.629657	0.498637	1.25551	0.794603	-1.00862	-0.800719	-0.0818042	-0.630382	-0.713994	-0.589104	-0.218841	-0.507313
XPA	7507	GCCAUGAACUGACAUAUGA	1.22259	1.02335	1.20789	1.15128	-0.781109	0.629099	0.135635	-0.00545838	-1.36558	0.0968267	-0.673702	-0.647485	-0.685478	0.484161	-0.0399823	-0.0804331
XPA	7507	GGGAAAGAAUUUAUGGAUU	0.558711	0.602898	0.695975	0.619195	-0.0160313	0.982015	0.294458	0.420147	-0.369504	0.331058	-0.601219	-0.213222	-0.0448714	0.0252517	-0.127806	-0.0491418
XPA	7507	GAUGACAUGUACCGUAAGA	0.803957	0.744636	0.871274	0.806622	0.117768	0.504274	1.01549	0.545845	-0.316934	-0.13355	0.384156	-0.0221095	-0.156512	0.35327	0.0193662	0.0720412
XRCC4	7518	GAAUCCACCUUGUUUCUGA	-0.245207	0.195786	0.0581062	0.002895	-3.21342	-0.708205	0.379206	-1.18081	-7.33159	-0.394762	-0.40995	-2.7121	-1.88718	-1.33438	-0.261253	-1.16094
XRCC4	7518	GAGAAUCAGCUUCAAGAAA	0.123796	0.371867	0.32961	0.275091	0.348229	0.0182249	0.144163	0.170206	0.610959	0.294948	-0.0625004	0.281136	-0.355286	-0.655206	0.040612	-0.323294
XRCC4	7518	UGACCGAGAUCCAGUCUAU	-0.127097	-0.0328756	-0.0336392	-0.0645372	0.740306	0.216008	0.419597	0.458637	0.827291	0.484392	-0.645475	0.222069	0.532354	0.0147631	0.478941	0.342019
XRCC4	7518	GAACCCAGUAUAACUCAUU	-0.655435	-0.777804	-0.421384	-0.618208	-1.9836	-2.34813	-1.23981	-1.85718	-1.10622	1.38149	-0.791334	-0.172021	0.418986	0.919565	0.113098	0.483883
XRCC5	7520	GGAAGAAGCCAUUAAGUUU	0.60645	0.595611	0.865086	0.689049	-2.16185	0.478558	0.0250097	-0.552759	-8.91746	1.2679	-0.7719	-2.80715	-3.24429	0.0657403	-0.0592344	-1.07926
XRCC5	7520	GAAGUGAUAUAGUUCCUUU	-0.511541	0.0671498	0.25633	-0.0626869	1.05907	0.721477	-0.0522906	0.576087	-3.08388	1.09897	-0.962209	-0.982373	-0.215213	0.778979	0.69477	0.419512
XRCC5	7520	GAUGAUAUCUUUAGAAGGU	0.32372	0.286616	0.580376	0.396904	1.10522	0.400274	0.687066	0.730852	1.23977	1.14015	0.185645	0.855186	1.09331	0.695291	0.778393	0.855663
XRCC5	7520	GCUCAUAAAUCACAUCGAA	-0.19341	-0.0968178	0.100495	-0.063244	0.276187	0.363267	0.345599	0.328351	0.159146	0.636755	-0.723297	0.0242013	0.888368	0.97054	0.975279	0.944729
BACH1	571	GAACAUUACUCUUCCAGAA	0.0985788	0.39094	0.315121	0.268213	-0.751718	-0.97006	-1.01911	-0.91363	0.430404	0.468497	0.782716	0.560539	-1.0966	-0.210493	-0.40964	-0.572245
BACH1	571	GAACAAGAAUGUGAGGUAA	0.964319	0.971568	0.910535	0.948807	-0.242324	-0.551782	-0.503803	-0.432636	0.116145	1.04807	-0.675481	0.16291	-0.199272	-0.317829	-0.772189	-0.429764
BACH1	571	AAACAGACCUUAAACUUUC	0.508807	0.480421	0.634725	0.541317	-0.229946	-0.244249	-0.230598	-0.234931	0.224845	0.674666	0.385819	0.428443	-0.0141102	0.192445	0.245012	0.141116
BACH1	571	GGAGUAGUGUGGAGCGAGA	1.07041	0.9038	1.01393	0.996046	1.01224	0.766521	0.973463	0.917407	0.189984	1.03937	0.195304	0.474887	0.693423	1.03329	0.778795	0.835168
BARD1	580	GAGCACAUCUUCUGUAGUA	-0.48324	-0.216723	-0.424458	-0.374807	-0.41408	0.0608938	0.136954	-0.0720773	-1.74513	-1.47653	-1.2818	-1.50116	0.558152	0.721121	0.856916	0.712063
BARD1	580	GUAGUAAGCUUCGAAAUUU	-0.580536	-0.396117	-0.618783	-0.531812	1.13434	0.0271544	1.72015	0.96055	0.497918	-0.887103	-0.260653	-0.216613	1.58095	1.57906	1.43748	1.5325
BARD1	580	CAAAGUACCUUGAAGUGUA	-0.135769	0.372907	-0.0633435	0.0579317	0.055532	-0.155987	1.16104	0.353528	-0.0767364	-2.88044	-1.04729	-1.33482	1.73011	0.819431	1.46341	1.33765
BARD1	580	GAAAUAGACUUACUAGCAA	-1.9228	-1.69815	-1.76441	-1.79512	0.17825	-1.22516	1.00951	-0.0124668	0.651048	-1.5542	0.0476377	-0.28517	1.70262	1.15622	1.40436	1.42107
BRCA1	672	CAGCUACCCUUCCAUCAUA	-0.0708544	0.0582754	0.0558335	0.0144182	0.429816	0.769335	0.287296	0.495483	-1.70259	-1.25019	-1.57417	-1.50898	0.902498	0.764796	0.784945	0.817413
BRCA1	672	GGGAUACCAUGCAACAUAA	0.313683	0.425892	0.35387	0.364482	0.627188	0.126283	0.278665	0.344045	-1.15357	-1.63585	-0.865566	-1.21833	1.49636	1.61719	1.40306	1.50554
BRCA1	672	GAAGGAGCUUUCAUCAUUC	-2.88733	-3.04681	-2.37661	-2.77025	2.48923	1.48775	1.24359	1.74019	1.50648	2.01651	-1.63767	0.628444	2.89175	2.66227	2.00744	2.52049
BRCA1	672	CUAGAAAUCUGUUGCUAUG	-1.04973	-0.75872	-0.980739	-0.92973	-0.456689	-0.19665	0.287925	-0.121805	-1.23311	-1.56919	-1.05802	-1.28677	0.4783	0.819154	1.47143	0.92296
BRCA2	675	GAAACGGACUUGCUAUUUA	-0.082476	0.116243	-0.132253	-0.0328288	-0.0552934	-0.31124	-0.216315	-0.194283	-1.82621	-2.01803	-1.88364	-1.90929	-0.347737	-0.784047	-0.143835	-0.425206
BRCA2	675	GUAAAGAAAUGCAGAAUUC	0.802632	0.833269	0.895922	0.843941	0.642131	0.407335	2.2448	1.09809	-1.32905	-1.81544	-1.44993	-1.53148	-0.0214065	0.280131	-0.354334	-0.0318697
BRCA2	675	GGUAUCAGAUGCUUCAUUA	0.131062	0.222955	-0.0386605	0.105119	0.27381	-0.178978	-0.218824	-0.0413305	-2.28025	-2.29326	-1.3637	-1.97907	0.0344702	0.153203	0.204062	0.130579
BRCA2	675	GAAGAAUGCAGGUUUAAUA	-0.384282	0.0554851	-0.452393	-0.260397	0.100542	-0.360743	0.703057	0.147619	0.421898	-1.8024	-0.209968	-0.530156	0.969327	0.350144	1.2061	0.841855
C9ORF80	58493	GAACCAGUCUUCAACAAAU	-0.0730034	0.331142	0.222632	0.160257	0.122907	0.123036	0.671274	0.305739	-1.05709	-0.710484	-0.858764	-0.875447	-0.695515	-1.78129	-0.892756	-1.12319
C9ORF80	58493	AAAUAGAGUUGCAAUCUUG	0.137244	0.379561	0.190313	0.235706	0.237745	0.852199	0.12558	0.405175	0.795867	0.882765	0.120806	0.599813	-0.260169	-0.286853	0.0236686	-0.174451
C9ORF80	58493	GAACCUUAUUCUUCCUGUU	0.249736	0.224955	0.337204	0.270631	-1.31435	-0.632022	-0.37705	-0.774473	-0.264744	1.46902	1.40973	0.871337	-0.698211	0.345778	0.416105	0.0212241
C9ORF80	58493	ACAUUCAUCUGGAUACUUC	0.631782	0.626973	0.654248	0.637668	-0.0496811	0.378976	0.305134	0.211476	-0.0943693	0.81484	-0.360526	0.119982	0.00859707	0.503015	0.201045	0.237552
CXORF53	79184	CAUAAUGGCUCAGUGUUUA	-0.21972	-0.17261	-1.08098	-0.491105	0.295181	0.535812	0.0573793	0.296124	0.673583	-0.348039	0.48348	0.269675	-0.783611	-1.01962	0.191889	-0.537114
CXORF53	79184	CGUCAGAAUUGUUCACAUU	-0.416576	-0.154922	-0.217957	-0.263152	-1.01239	-0.825192	-1.54186	-1.12648	0.577061	0.961673	-0.0975109	0.480408	-0.290115	0.0785987	0.34049	0.0429914
CXORF53	79184	GAAGGACCGAGUAGAAAUU	1.26254	1.10604	1.30564	1.22474	1.01608	0.705887	0.92102	0.880996	-0.511633	0.476498	-0.0111405	-0.0154252	0.859508	0.817981	0.65255	0.77668
CXORF53	79184	GAAUCGAAAUCCCAAUCCA	-1.98646	-2.34459	-2.00108	-2.11071	0.629636	-0.0605236	0.839048	0.469387	2.06913	0.00670945	0.896999	0.990945	0.27523	0.144286	0.662825	0.36078
DMC1	11144	GGACAUUGCUGAUCGCUUU	-0.864673	-0.362431	-0.502195	-0.576433	-3.66337	-3.11186	-1.93949	-2.90491	0.576599	-0.404553	0.647494	0.27318	-1.94266	-1.75935	-1.63384	-1.77861
DMC1	11144	CCAGGAAUUUGAUAAGUUA	0.309869	0.805947	0.178252	0.431356	0.595253	-0.0106038	0.31716	0.300603	1.68426	0.0441619	0.501566	0.74333	0.987819	0.206859	0.583756	0.592811
DMC1	11144	GUAGGAAUCUGUACCAUCA	0.971328	0.97417	0.964323	0.96994	1.03424	0.730089	1.4475	1.07061	0.504094	0.300395	0.50625	0.436913	0.851337	0.586266	0.816623	0.751408
DMC1	11144	GAAGGAGGAUCAAGUUGUG	0.811878	0.700286	0.819051	0.777072	0.746151	0.689467	1.0279	0.821174	0.335488	0.479094	0.428396	0.414326	0.747219	0.959493	0.764919	0.823877
EME1	146956	GCUCAAAGGCUUACAUGUA	0.102857	0.141369	-0.31595	-0.0239082	-1.21744	-1.22307	-1.62565	-1.35538	0.412627	0.576124	-0.170986	0.272589	-0.391132	-0.396071	-0.853988	-0.547064
EME1	146956	GGAAAUGGCCAGUGCAGUU	-0.280748	-0.320509	-0.568401	-0.389886	0.0509069	0.566403	-0.0773281	0.179994	-0.0983157	0.679651	-0.279372	0.100654	0.641776	1.30134	0.931057	0.958057
EME1	146956	GCUAAGCAGUGAAAGUGAA	0.794557	0.706119	0.442673	0.647783	0.820347	0.862315	0.191688	0.624783	-0.0901595	0.950484	0.534283	0.464869	-0.251794	0.310293	-0.153204	-0.0315685
EME1	146956	GAAUUUGCUCGCAGACAUA	-3.08236	-3.54053	-2.73209	-3.11833	-1.20525	-1.12934	-1.19929	-1.17796	-3.44847	-0.994567	0.0893744	-1.45122	-0.133708	0.0377379	1.44657	0.4502
EME2	197342	GGGCAAACCUGGACGUGCU	0.468953	0.503624	0.466606	0.479728	1.03479	1.27897	0.830409	1.04806	1.42891	1.09944	1.41571	1.31469	0.884949	0.572835	0.585391	0.681058
EME2	197342	CUGCAGGUGAACAGGAAUU	-2.17767	-2.65097	-1.76728	-2.19864	0.783981	0.48048	1.49287	0.919109	0.44004	2.02249	0.338534	0.933688	2.44933	2.3865	2.39141	2.40908
EME2	197342	UCAAGGCAGUACCGGGAAU	-0.637211	-0.63157	-1.82155	-1.03011	-0.310039	-1.02051	0.897253	-0.144431	0.948619	-0.52735	-0.466038	-0.014923	0.759828	-0.13222	0.761502	0.463037
EME2	197342	AGGCAGUUCAGUCGGGUCA	-0.975807	-0.578133	-1.00155	-0.851828	0.501208	-0.124976	0.216854	0.197695	-0.050911	-0.251588	-0.378458	-0.226986	0.22723	-0.527662	-0.0189028	-0.106445
EXO1	9156	GAAGUUUCGUUACAUGUGU	0.398916	0.582499	0.315063	0.432159	-1.38179	0.214609	-0.586168	-0.584451	-0.750051	-0.693055	0.294697	-0.382803	-3.80395	-2.68616	-3.30451	-3.26487
EXO1	9156	GUAAAUGGACCUACUAACA	1.15383	1.00853	1.03226	1.06487	0.396956	0.559978	1.55139	0.836107	-0.441932	0.600377	-0.19278	-0.011445	0.0586157	0.17724	0.199757	0.145204
EXO1	9156	ACUCGGAUCUCCUAGCUUU	0.852383	0.943806	0.943777	0.913322	0.00071943	0.621917	0.77114	0.464592	-0.0627548	-0.318077	-0.233345	-0.204726	0.133039	-0.0234025	0.364308	0.157981
EXO1	9156	GUUAGCAGCAUUUGGCAUA	0.950796	0.878506	1.06009	0.96313	1.16331	0.781063	1.21534	1.05324	0.300163	0.610285	0.262875	0.391108	0.187193	0.761978	0.120076	0.356416
FLJ22833	64859	GUCAACGACCCACUUAUUU	0.879326	1.066	0.933064	0.959464	-0.185126	0.509559	0.587027	0.30382	-0.218964	-0.211306	0.190137	-0.0800441	-0.596726	-0.768854	-0.689227	-0.684936
FLJ22833	64859	UCGGUUGACCAGAGGGUAU	0.498832	0.571539	0.402461	0.490944	0.471062	0.35984	1.07642	0.635774	0.766495	-0.172324	-0.273859	0.106771	-0.595156	-0.429228	-0.970231	-0.664872
FLJ22833	64859	GAUAUUAAGCCCGGACUGA	0.629787	0.756227	0.650558	0.678857	0.141259	0.155181	0.681039	0.325826	0.267703	-0.190642	-0.057001	0.00668656	-0.991717	-0.247827	-0.254877	-0.49814
FLJ22833	64859	AUGAAGUGAGAUCGUGCAA	0.99158	0.905452	1.03212	0.976382	0.914601	0.81419	1.35169	1.02683	-0.0458999	0.260771	0.401763	0.205545	0.359648	0.431518	0.288468	0.359878
FLJ40869	348654	GUAAAGACCUGCAAUGUUA	1.08293	1.05639	1.23688	1.1254	0.612096	0.641207	0.344857	0.53272	0.21637	0.953535	-0.225558	0.314782	0.282446	0.579245	-0.111738	0.249985
FLJ40869	348654	UCUAAGACCUUUGGCUAUA	0.291045	0.2171	0.0735321	0.193892	-0.39216	-0.57203	-0.789065	-0.584418	0.343248	0.868608	0.404318	0.538725	0.0269106	0.314039	0.462686	0.267878
FLJ40869	348654	GUAAUGAGCUUUCAGUCAC	0.468386	0.455855	0.287124	0.403788	0.970626	0.727487	0.0740295	0.590714	0.82263	0.609464	-0.458256	0.324613	0.395505	0.346192	0.150094	0.297264
FLJ40869	348654	GAAUCUAGUCAACCCAAUA	0.418629	0.45478	0.351881	0.40843	0.930412	0.21356	0.607359	0.583777	1.1024	0.962187	0.282158	0.782247	0.0668355	0.398627	0.781175	0.415546
MDC1	9656	GGACCAAACUUAACCAAGA	-0.984182	-0.640223	-1.31955	-0.981319	0.70801	1.19146	0.457658	0.78571	0.422147	0.234926	-0.116761	0.180104	0.537422	0.417542	0.827099	0.594021
MDC1	9656	GAAGACAACUAUGGUGAUU	0.481145	0.484395	0.498524	0.488021	0.712141	0.696034	-0.221479	0.395565	0.523695	0.898744	-1.22132	0.067041	1.4433	1.1262	0.988545	1.18601
MDC1	9656	GAGCCCACAUCUCAGGUUA	-1.33973	-2.01304	-1.46764	-1.60681	-1.70923	-0.321677	-1.09153	-1.04081	-0.872869	-1.2049	-2.20841	-1.42872	-2.19304	-2.00873	-1.22737	-1.80971
MDC1	9656	GAUUAGAGCCCUUGUUAGA	0.833978	0.831787	1.03454	0.900101	0.240032	0.86852	0.250562	0.453038	0.428249	0.638596	0.107715	0.39152	0.00692658	-0.123151	-0.104285	-0.0735032
MGC2731	79035	CCAGCAACCCUGUUAGUAA	-0.0158108	0.235118	0.00557416	0.0749605	-0.814636	-0.539667	0.184927	-0.389792	1.03984	0.523924	1.29698	0.95358	-0.27104	-0.868353	-0.153985	-0.431126
MGC2731	79035	GUUCGGACCUGCAAAGUGG	0.911385	0.818865	0.715659	0.815303	0.161748	1.21742	0.788997	0.722722	-0.450401	0.744378	1.09275	0.462243	-0.459356	-0.169023	-0.469285	-0.365888
MGC2731	79035	CGACGGAGACCUUUGUGAA	-0.248134	0.229993	0.0193392	0.000399348	-0.288132	-0.797344	0.00701614	-0.359487	0.505553	0.0289875	0.437524	0.324021	0.358104	0.37993	0.98689	0.574975
MGC2731	79035	CAAAGGGUACGCUUCAGUU	-0.204125	0.12584	-0.31769	-0.131991	0.41149	0.448149	1.44272	0.767453	0.635995	0.451971	0.816742	0.634902	1.20087	1.19032	1.78789	1.39303
MRE11A	4361	GAUGAGAACUCUUGGUUUA	-0.0887968	0.117225	-0.245994	-0.0725222	0.124129	-1.05135	-0.543929	-0.490385	1.92985	-0.190836	-0.412632	0.442127	-1.21602	-2.26988	-1.71728	-1.73439
MRE11A	4361	GAAAGGCUCUAUCGAAUGU	0.930775	0.819408	0.770423	0.840202	0.403445	0.288269	0.309608	0.333774	-0.244912	-0.261224	0.268853	-0.0790944	-0.670163	-0.268379	-0.755077	-0.56454
MRE11A	4361	GCUAAUGACUCUGAUGAUA	-1.41119	-0.778016	-1.26648	-1.15189	-0.356757	-1.12335	0.0883745	-0.46391	2.20545	0.470443	0.296303	0.990734	0.488846	-1.19811	-0.370973	-0.360079
MRE11A	4361	GAGUAUAGAUUUAGCAGAA	-0.268205	0.0115188	-0.547762	-0.26815	0.670678	0	0.224578	0.298419	1.53922	0.180846	0.090795	0.603621	0.470925	0.0585388	0.733833	0.421099
MSH4	4438	GAGAUUAGAUUGUGUUCAA	0.399836	0.521251	0.243391	0.388159	-1.70283	-0.69491	-0.625966	-1.0079	-0.173873	1.59569	1.45432	0.958714	-0.266197	0.512226	0.501518	0.249182
MSH4	4438	GAAAUAGGAAUGGCAAGUA	-0.128872	-0.123461	-0.0182361	-0.0901896	-0.0892279	-0.151344	0.716091	0.158506	0.495206	1.02716	-0.229057	0.431103	1.07004	0.86937	0.816738	0.918715
MSH4	4438	CGACCAGAAUUUACUGAUA	-0.983977	-0.612533	-0.921551	-0.839354	0.499586	-0.364126	0.862044	0.332501	1.69472	-0.185814	0.895011	0.801307	0.923826	0.438906	1.12397	0.828899
MSH4	4438	GAAUAUCUACUGAGCUUAA	-1.06802	-1.28118	-1.67159	-1.34027	0.522466	-0.137554	0.904197	0.429703	-0.303563	0.419721	0.953542	0.356567	0.156295	0.807048	1.39036	0.784568
MSH5	4439	GAGAAUAUGACUCGAUUUC	0.949091	0.777813	0.926386	0.88443	-0.0571555	0.947259	0.699638	0.529914	-0.147042	0.97008	0.769698	0.530912	-0.349497	0.04857	-0.146653	-0.149193
MSH5	4439	AAUCUGGACUCCCGUAUUC	-3.0888	-0.661026	-1.54362	-1.76448	0.0727636	-0.794584	0.827994	0.0353912	3.23558	-0.0363478	-0.01155	1.06256	1.49376	0.246555	1.08695	0.942421
MSH5	4439	UGUCUUAACCCGAGUAUUG	0.24053	-0.550949	-0.959362	-0.42326	-0.193587	-0.155471	0.246348	-0.0342364	0.0346016	0.108174	-0.806183	-0.221136	-0.230093	0.105703	0.673894	0.183168
MSH5	4439	UGCCAGACAUUAGUGGAUA	0.499733	0.484221	0.340407	0.441453	0.858027	0.795207	0.148971	0.600735	1.38674	0.83863	-0.555109	0.556754	1.01328	0.465441	0.409349	0.629358
MUS81	80198	GGGAGCACCUGAAUCCUAA	0.884053	0.803682	0.806482	0.831406	0.871162	0.924221	0.121725	0.639036	0.0424966	0.649549	0.340973	0.34434	0.1787	0.589163	-0.243102	0.17492
MUS81	80198	CAGGAGCCAUCAAGAAUAA	-0.397615	-0.329117	-0.493683	-0.406805	0.767211	0.535503	-0.250154	0.350854	0.995456	0.765302	-0.90374	0.285673	0.101754	0.659856	0.55731	0.43964
MUS81	80198	GGGUAUACCUGGUGGAAGA	0.399573	0.517072	0.274221	0.396955	0.251459	0.715834	0.422199	0.463164	-0.00185969	0.939143	0.0476811	0.328322	0.554592	0.705518	0.700112	0.653407
MUS81	80198	CAGCCCUGGUGGAUCGAUA	0.708949	0.718148	0.700892	0.70933	1.08098	0.976574	0.886056	0.981202	0.598441	0.473214	0.444572	0.505409	0.893342	0.891298	0.891736	0.892125
PMS1	5378	GAACAGGAGUCACAAAUGU	0.625953	0.658615	0.537691	0.60742	-0.938302	0.0985396	-0.0627594	-0.300841	0.273091	0.330896	0.876992	0.49366	-0.390981	-1.13134	0.132122	-0.463399
PMS1	5378	CAAAGGAAGUUUAUGAAUG	0.5728	0.706687	0.786985	0.688824	-0.0232888	1.08285	0.377896	0.479152	0.403111	1.35043	0.269101	0.674215	-0.231924	-0.301572	0.066966	-0.15551
PMS1	5378	GAACGGCUGCUGAUAAUUU	-0.0165767	0.446186	0.319907	0.249839	0.232082	0.956161	-0.397884	0.263453	1.38132	0.919621	-0.544151	0.585597	0.772855	0.155526	-0.323949	0.201477
PMS1	5378	GCGAAUGGUUUCAAGAUAA	-0.875513	-0.396018	-0.391158	-0.55423	-0.0187555	0.524565	-0.0388308	0.155659	0.678897	1.10216	-0.44938	0.443893	0.558177	0.683908	0.508709	0.583598
PMS2	5395	GAACUCGACUGAUGUUUGA	-1.44693	-1.24594	-1.68451	-1.45913	-1.65906	0.460863	0.629314	-0.189626	1.17939	-1.0521	0.694888	0.274057	-0.77157	-1.79359	0.455722	-0.703145
PMS2	5395	GGAUGUAAAUUUCGAGUUU	0.845545	0.738372	0.844209	0.809375	0.729711	0.61331	0.9832	0.775407	0.770965	0.706268	0.483177	0.65347	-0.0864581	0.350794	0.202412	0.155583
PMS2	5395	GGAAGGAGUUCAACAGACA	0.919921	0.85251	0.98334	0.91859	1.0956	0.686604	1.34627	1.04282	0.0316215	0.247149	0.466541	0.248437	0.46566	0.438526	0.551473	0.48522
PMS2	5395	CAAUGUUACUCCAGAUAAA	0.616761	0.680016	0.375276	0.557351	-0.994014	-0.00915548	0.755009	-0.0827202	-0.814895	0.0803768	0.283174	-0.150448	-0.433198	0.581772	0.79041	0.312995
ATM	472	GCAAAGCCCUAGUAACAUA	-1.15654	-1.08266	-1.21375	-1.15098	1.21515	-0.714317	0.576458	0.359098	1.57257	0.166332	0.460382	0.733094	1.21692	-0.0487564	1.28713	0.818431
ATM	472	GGGCAUUACGGGUGUUGAA	-0.294039	0.115797	-0.442819	-0.20702	-2.14669	-1.97087	-1.71046	-1.94267	-2.11035	-5.74037	-3.02271	-3.62448	-2.88918	-4.6581	-2.4091	-3.31879
ATM	472	UCGCUUAGCAGGAGGUGUA	0.271765	0.323865	-0.31934	0.0920968	0.71717	0.659021	0.0706996	0.482297	1.58573	-0.00449023	0.376096	0.652445	-0.553334	-1.5099	-0.769242	-0.944158
ATM	472	UGAUGAAGAGAGACGGAAU	1.01052	1.02016	1.00059	1.01042	1.219	0.921523	1.19004	1.11019	-0.0166067	0.259289	0.468654	0.237112	0.291801	0.608335	0.184376	0.361504
AVEN	57099	GAUUAGGGAUGCAGUUAAA	-0.813543	-0.371986	-0.911852	-0.699127	0.96426	0.612948	-0.135567	0.480547	2.52442	0.163235	0.520987	1.06955	-0.663343	-0.644054	-0.457185	-0.588194
AVEN	57099	GAACAGGGAAAUUAUUCUA	0.633098	0.50541	0.362747	0.500419	0.203102	0.96166	-0.180608	0.328051	0.347925	0.130259	-1.14329	-0.221702	-0.816751	-0.108846	-0.756618	-0.560738
AVEN	57099	UAACUGGGAUCGAUAUCAA	0.399091	0.231856	0.0212192	0.217389	-1.08398	-0.0867796	-0.787001	-0.652588	-0.783664	0.326801	-0.312938	-0.2566	-0.556439	-0.0843467	-0.110698	-0.250494
AVEN	57099	GUUAUUGGUUCGAGCCCUU	-2.35425	-3.00149	-2.05153	-2.46909	1.46745	0.25287	1.29022	1.00351	2.11789	1.38773	0.535321	1.34698	3.14851	2.44087	2.78078	2.79006
BRIP1	83990	GAACAGAAGUACACAAUUU	0.399179	0.503185	0.429825	0.444063	1.05038	0.450018	0.67307	0.724488	0.658518	-0.322353	-0.363658	-0.00916416	0.581461	0.78575	0.938225	0.768478
BRIP1	83990	GAUGAUCGCUUUAGGAAUA	-0.333845	-0.105972	-0.402282	-0.2807	-0.928564	-0.920717	-0.678915	-0.842732	0.239761	-0.456943	0.293574	0.0254639	0.0388086	-0.276007	0.448031	0.0702772
BRIP1	83990	GGAAAUAGAUUGGCUAACA	0.208438	0.125155	0.140672	0.158089	0.267216	0.176116	0.352761	0.265364	-0.0168503	0.195796	-0.276461	-0.032505	0.334892	0.161064	0.484426	0.326794
BRIP1	83990	GAACUUGGUGUUACAUUUA	-2.73448	-3.27885	-2.58275	-2.86536	-0.00669667	-0.789207	0.323606	-0.157433	1.31764	1.38888	0.129984	0.945503	0.98854	0.702339	0.429461	0.70678
CHEK2	11200	GAAAUUGCACUGUCACUAA	-0.320346	-0.363797	-0.658835	-0.44766	0.345395	0.642845	0.850039	0.61276	0.523145	0.868985	1.20142	0.864515	-0.96699	-1.81426	-0.367686	-1.04964
CHEK2	11200	CUCAGGAACUCUAUUCUAU	0.100354	0.100703	0.00899509	0.0700171	0.631489	0.856912	0.178874	0.555758	0.704144	0.0571976	-1.50295	-0.247204	0.330072	-0.869988	0.130458	-0.136486
CHEK2	11200	AAACGCCGUCCUUUGAAUA	1.0181	0.823637	1.12255	0.988096	1.0209	1.21163	1.01351	1.08201	-0.304696	1.44208	0.433462	0.523616	0.554784	-0.00873395	0.52615	0.3574
CHEK2	11200	GCUAAAUCAUCCUUGCAUC	0.965925	0.862209	1.0437	0.95728	1.03856	0.993424	1.03749	1.02316	0.568156	0.687083	0.73553	0.66359	0.646925	0.250049	0.414678	0.437217
HSPC142	29086	UGACGGAGCCCAUGAAGAA	-0.189641	-0.127093	-0.773854	-0.363529	0.873962	0.430195	0.789952	0.698036	-0.536732	-1.40644	-1.30545	-1.08288	0.370096	-0.386557	0.852652	0.27873
HSPC142	29086	GAUGGGAGCCUCAACACUU	0.0126189	-0.197663	-0.196435	-0.12716	0.21417	-0.733926	0.156327	-0.121143	0.46933	0.149399	0.114255	0.244328	1.26318	0.808529	1.25932	1.11034
HSPC142	29086	CAGAGAACGUGCAGACGAU	-1.02405	-1.12118	-1.42722	-1.19082	0.462447	0.598506	1.7287	0.929884	0.155665	-0.0427173	1.52491	0.545953	0.961041	0.40224	2.15083	1.17137
HSPC142	29086	UAACCGAAGUCCACGCCAA	0.0890331	0.111612	0.0278784	0.0761744	1.34542	0.927959	0.611829	0.961737	0.898131	0.288583	0.158235	0.448316	1.02313	1.20459	1.11618	1.11463
MGC32020	91442	CCAAAGAGCCCAGUAAGAA	0.315849	0.31308	0.458174	0.362367	-1.03804	0.409803	-0.281333	-0.303189	-0.317339	0.472637	0.52285	0.22605	-1.7844	-1.74246	-1.10826	-1.54504
MGC32020	91442	UAAAGGAAUUGUAGUCGUU	0.966692	0.739946	1.03934	0.915325	0.860253	1.01978	0.196489	0.692173	-0.242606	-0.0240179	-0.22227	-0.162965	0.552779	0.337647	0.345823	0.412083
MGC32020	91442	CAGGAAAUGGCUACAGAAA	-0.20843	-0.191513	-0.769758	-0.3899	1.13802	0.674882	1.07809	0.963665	0.951752	1.01458	0.648404	0.871577	0.876947	0.551071	1.67675	1.03492
MGC32020	91442	CGGGUUAGAAAUUCCAAUA	-2.3533	-2.11094	-2.88477	-2.44967	0.226946	0.130331	0.969195	0.442157	1.11358	-1.10548	2.51458	0.840891	0.553796	-0.253608	1.79404	0.698076
RAD50	10111	GAAACAAACUGCAGAAUGU	0.377818	0.426893	0.299519	0.368077	0.127538	0.284573	0.419746	0.277286	-1.09406	-1.29472	-0.891824	-1.09353	-2.14455	-1.52452	-1.27912	-1.6494
RAD50	10111	GAACAAGGAUCUGGAUAUU	-1.76835	-2.48639	-1.65024	-1.96833	0.572946	0.557808	0.718109	0.616288	0.411203	1.32233	0.703374	0.812302	1.76902	2.2506	2.14311	2.05424
RAD50	10111	GCUCAGAGAUUGUGAAAUG	0.36767	0.290865	-0.0308212	0.209238	0.132964	-0.229751	-0.284557	-0.127115	-0.646116	-0.827253	-0.109772	-0.527714	-0.922596	-1.4569	-0.826743	-1.06875
RAD50	10111	UAACCUCACUGUUGGGAUA	-0.38628	-0.538034	-0.435469	-0.453261	-0.0712102	-0.744021	-0.477147	-0.430793	1.02588	-0.0930068	-0.000969068	0.310634	0.094392	-0.00585932	0.0343598	0.0409642
RAD51	5888	GAAGCUAUGUUCGCCAUUA	-3.86356	-4.49062	-3.40149	-3.91856	2.58726	-0.0584887	-1.08222	0.482186	-0.980326	2.60074	2.26643	1.29561	-0.888614	-0.10954	1.37779	0.126544
RAD51	5888	GCAGUGAUGUCCUGGAUAA	-0.338523	-0.464538	-0.367994	-0.390352	-0.572257	0.297094	-0.845609	-0.373591	-0.74582	0.0549354	-0.903876	-0.531587	-0.145509	-0.300184	-0.331694	-0.259129
RAD51	5888	CCAACGAUGUGAAGAAAUU	-2.28674	-2.71851	-1.9658	-2.32368	0.273642	-0.823488	-0.376693	-0.308846	0.785923	1.66011	-0.951886	0.498049	0.473582	0.664415	1.2006	0.779532
RAD51	5888	AAGCUAUGUUCGCCAUUAA	-1.14517	-1.65943	-1.21966	-1.34142	0.188117	0.176655	-0.439059	-0.0247625	-0.790418	1.3043	-0.015542	0.166113	0.922317	1.55928	1.46148	1.31436
RAD51C	5889	GUACAGCACUGGAACUUCU	0.0315009	0.0638829	-0.426336	-0.110318	-0.0474099	0.101284	0.255645	0.103173	-0.992203	-1.25322	-1.59312	-1.27951	-0.129314	0.143241	0.911523	0.308483
RAD51C	5889	GCAGAAGCCUUAGAAACUC	-0.542894	-0.629264	-1.17915	-0.783768	0.216483	0.172057	-0.330391	0.0193829	0.0890887	-0.92031	-0.939031	-0.590084	-0.972417	-1.40418	0.0903095	-0.762096
RAD51C	5889	GGAGUGCCCUUAAUGAAAA	-1.24154	-1.1527	-1.1017	-1.16531	-0.554244	-1.12257	-0.42405	-0.700289	-1.29637	-1.14424	0.058979	-0.793878	-0.0330209	-0.650301	0.198866	-0.161485
RAD51C	5889	GGUGAAACCCUCCGAGCUU	-0.772437	-1.05292	-1.25605	-1.02713	-2.09537	-1.9432	-1.15916	-1.73258	-1.51921	-1.40173	0.354713	-0.855409	-0.658159	-0.119596	0.381983	-0.131924
RAD51L1	5890	GAACUUCUAUGUAUGGUCA	-0.386701	-0.108542	-0.262383	-0.252542	-0.353422	-0.75505	-0.0399609	-0.382811	-0.510276	-1.04297	0.367943	-0.395101	-1.06924	-1.54041	-0.286998	-0.965546
RAD51L1	5890	CCAGUUAUCUUGACGAAUC	-0.882081	-1.00901	-1.04577	-0.978953	-1.07181	-1.38198	-0.624484	-1.02609	-0.291212	-0.875168	0.14849	-0.339297	-0.895176	-1.67735	-0.221566	-0.931363
RAD51L1	5890	GAUAGCCGCACUAGGAAAU	0.820318	0.685228	0.688759	0.731435	-0.0158327	0.711872	0.564036	0.420025	-1.06694	0.401627	1.30789	0.214192	-0.8926	-0.618485	-0.476693	-0.662593
RAD51L1	5890	ACGAGUGGGUUUAUCACAA	0.860923	0.680152	0.754397	0.765157	0.449704	0.606208	0.453913	0.503275	-0.896543	-0.242233	0.110036	-0.342913	-0.372067	-0.590017	-0.0973212	-0.353135
RAD51L3	5892	GCUCAAACCUGCCCUCGGA	0.814195	0.66868	0.838267	0.773714	0.251533	0.960622	-0.130954	0.360401	0.120399	0.342198	0.251532	0.238043	0.67657	0.164731	0.194691	0.345331
RAD51L3	5892	CCACAUAACUCGAGACAGG	-0.306951	-0.374697	-0.610983	-0.430877	-0.0394675	-0.351567	-0.439403	-0.276812	-0.0832915	-0.0213123	-0.157697	-0.0874337	0.332655	0.756931	1.06625	0.718612
RAD51L3	5892	AGAAAUGUGGCUUGUCUUA	0.260282	0.374586	0.111594	0.248821	1.70171	0.719977	1.32848	1.25006	0.299761	0.0311072	-0.258219	0.0242166	0.745671	1.09889	1.25368	1.03275
RAD51L3	5892	GCACUCGGAUUCUCCUGGA	0.130767	0.365421	-0.129598	0.122196	0.548403	0.815877	0.996128	0.786803	0.842528	0.215579	0.308206	0.455438	1.15005	0.609662	1.52572	1.09514
RAD52	5893	GGAAAUAUGAUCCAUCUUA	-1.02813	-0.928653	-0.900185	-0.952324	-0.0721374	-0.946056	-0.605327	-0.541173	0.851044	-0.0382501	0.427467	0.41342	-0.700903	-1.04074	-0.572985	-0.771542
RAD52	5893	UAAUUAAUCUGGCCAAUGA	0.530171	0.431116	0.42158	0.460955	-0.0223911	0.793059	0.27861	0.349759	-2.16753	0.0031262	-0.669499	-0.944634	-0.952304	-0.422589	-0.65034	-0.675078
RAD52	5893	CAGAAGGUGUGCUACAUUG	0.785044	0.542474	0.586103	0.637874	-0.88208	0.358319	-0.360177	-0.294646	-0.29546	0.881384	0.278444	0.288123	0.558142	0.613686	0.688026	0.619951
RAD52	5893	GAUGUUGGUUAUGGUGUUA	-0.0952386	-0.404681	-0.0549053	-0.184942	0.950948	0.825232	0.219945	0.665375	1.47974	-0.0311484	-0.15526	0.431109	0.782074	-0.112965	0.298412	0.322507
RAD54B	25788	GAAGAGGCAUUGGUUAUAA	-0.420942	0.232958	-0.436043	-0.208009	-1.53468	-1.68263	-1.20864	-1.47532	1.07238	-2.05894	-0.752475	-0.579677	0.0120867	-1.85835	-0.647114	-0.831127
RAD54B	25788	CAAGACAUCUGAACAUAUU	0.259617	0.323663	0.16141	0.24823	0.368332	0.304282	0.691051	0.454555	0.102495	-0.0588858	0.863351	0.30232	-0.106344	-0.352414	-0.262332	-0.240363
RAD54B	25788	GAAUGUAGCUCAACUUGUG	0.652515	0.667725	0.859391	0.726544	0.731996	0.250526	0.43822	0.473581	1.1558	-0.243537	-0.0708613	0.280468	0.313055	0.139135	-0.694674	-0.0808282
RAD54B	25788	AGAAUGAUCUGCAAGAAUU	-0.0718912	0.0948304	-0.405043	-0.127368	-0.194462	-0.155544	-0.196543	-0.182183	-1.00811	-0.497817	-0.312724	-0.606217	-0.0519441	0.32861	0.149386	0.142017
RAD54L	8438	GAACUCCCAUCCAGAAUGA	0.628839	0.446129	0.672861	0.58261	0.549364	0.337772	0.18646	0.357865	-0.788946	-1.15306	-1.03539	-0.992466	-2.39195	-3.32812	-2.12678	-2.61562
RAD54L	8438	GUAGAACGCUUCAAUAGUC	0.744699	0.468042	0.402708	0.538483	0.206513	-0.217399	-0.223574	-0.0781533	-0.217805	-0.0445594	1.358	0.365213	-0.711684	-1.77373	-0.793384	-1.09293
RAD54L	8438	GAAACUCCCUGUCCAUGUG	0.707181	0.652098	0.478827	0.612702	0.0539477	0.541613	0.156951	0.250837	-0.668705	-0.633592	-0.0399571	-0.447418	-0.645505	-0.218147	0.0874744	-0.258726
RAD54L	8438	ACUCCUAGGAAACGGAAAU	0.6033	0.397329	0.58976	0.53013	0.464605	0.174288	-0.527573	0.0371066	-0.505735	0.538033	-1.27197	-0.413224	-0.141123	0.0710626	-0.206795	-0.0922854
RBBP8	5932	GAGCAGACCUUUCUCAGUA	-2.21177	-2.09258	-2.29263	-2.19899	-0.36576	-1.18291	-0.40084	-0.649837	-1.61995	-0.346252	-0.634909	-0.867037	-0.610545	-0.324944	0.0143551	-0.307044
RBBP8	5932	GAAGUGAACAAGAUCAUUA	-1.13369	-1.03199	-0.821681	-0.995788	-0.164231	-0.821883	-0.308244	-0.431452	0.155848	-1.06878	-0.867367	-0.593433	0.929945	0.585764	0.209744	0.575151
RBBP8	5932	CAACCAAGAUGUAUCCUUU	0.456512	0.176002	0.11322	0.248578	0.196331	0.487934	0.233482	0.305916	-1.02541	-0.99019	-0.138078	-0.717893	0.107541	0.440885	0.73715	0.428525
RBBP8	5932	GAAUAGGACUGAGUACGGU	0.136305	0.252771	0.196728	0.195268	0.980715	-0.130744	0.525556	0.458509	0.761053	-1.53019	-0.507649	-0.425596	0.314005	0.350279	0.43276	0.365682
SHFM1	7979	GCACAUGUCUGGGAGGAUA	0.0113368	-0.386787	0.00991611	-0.121845	-0.275099	-0.624274	-0.992992	-0.630788	-2.26747	-2.15185	-2.11199	-2.1771	0.153997	0.118257	0.242823	0.171693
SHFM1	7979	GUUAUAAGAUGGAGACUUC	-0.305411	-0.71357	-0.414361	-0.477781	-0.119315	-0.840459	-0.241241	-0.400338	-1.6334	-1.69732	-0.560865	-1.2972	0.0180319	0.230202	0.486338	0.244857
SHFM1	7979	AGACUGGGCUGGCUUAGAU	0.44327	0.310417	0.35148	0.368389	0.331588	0.199607	-1.01787	-0.162225	-2.02624	-1.09576	-1.70691	-1.60964	0.498553	0.478045	0.196575	0.391058
SHFM1	7979	CAAUGUAGAGGAUGACUUC	0.00312866	-0.0188414	0.226616	0.0703011	0.936035	0.332758	-0.294694	0.3247	-0.68418	-2.17977	-1.39393	-1.41929	0.705257	0.258009	0.542379	0.501881
UBE2N	7334	GCACAGUUCUGCUAUCGAU	0.711425	0.479753	0.647382	0.612853	0.0698469	1.38868	-0.0569189	0.467203	-1.35606	0.290003	-0.808506	-0.624853	-0.904962	0.103085	-0.140653	-0.314177
UBE2N	7334	GAGCAUGGACUAGGCUAUA	1.26807	1.05818	1.31271	1.21298	0.94871	0.865451	0.681825	0.831995	-0.513327	0.439896	-0.205511	-0.0929806	0.306906	0.561728	0.426847	0.431827
UBE2N	7334	CAGAUGAUCCAUUAGCAAA	-0.613837	-1.67686	-2.8103	-1.70033	0.343064	2.81197	0.0963481	1.08379	-0.969029	2.43659	1.65162	1.03973	-0.273292	0.578729	1.75799	0.687811
UBE2N	7334	GCGGAGCAGUGGAAGACCA	0.730866	0.569476	0.63137	0.643904	1.10438	0.98304	0.607764	0.898393	0.294046	0.271176	0.791606	0.452276	0.383511	1.03929	1.10273	0.841844
USP11	8237	GGGCAAAUCUCACACUGUU	0.924391	0.943515	0.971923	0.946609	0.534317	0.638215	1.0979	0.756812	-0.0835703	-0.67202	0.0706362	-0.228318	0.109148	-0.0450167	-0.405346	-0.113738
USP11	8237	GAACAAGGUUGGCCAUUUU	-0.666377	-0.890231	-0.63365	-0.730086	0.836539	-0.214779	0.410172	0.343977	-0.320799	-0.626174	0.185434	-0.253846	0.44745	0.21164	1.02073	0.55994
USP11	8237	GAUGAUAUCUUCGUCUAUG	0.390864	0.556019	0.276633	0.407839	0.358144	0.039034	-2.0699	-0.557573	1.41936	-0.462374	-0.0505851	0.302133	-0.547547	-0.874856	-1.53729	-0.986564
USP11	8237	GAGAAGCACUGGUAUAAGC	-0.759729	-0.713836	-0.562732	-0.678766	0.242036	-1.06625	-0.0840112	-0.302743	-0.296658	-1.22689	0.480384	-0.34772	-0.151138	-0.741542	-0.138056	-0.343579
XRCC2	7516	UAGAGAAGCUUGUAAAUGA	1.06784	0.832441	1.17541	1.02523	0.454113	1.23679	0.314253	0.668384	-0.598309	0.549929	-0.329444	-0.125941	-0.442916	0.59024	-0.0600124	0.0291039
XRCC2	7516	GGAAGUAGAAGUCUUAUUU	0.935119	0.688298	0.993113	0.872176	0.961518	0.838053	0.683541	0.827704	-0.406767	-0.351248	-0.329804	-0.362606	0.219125	0.490795	0.0670629	0.258994
XRCC2	7516	GAAAUGCUUUAUCACCUAA	0.992822	0.871283	1.0721	0.978736	1.08826	0.905579	0.294587	0.762809	-0.889741	0.515281	-0.455338	-0.276599	0.624632	0.528784	-0.0634352	0.363327
XRCC2	7516	CUGGAUAGACCGCGUCAAU	0.0419374	-0.249117	0.0292692	-0.0593034	0.319939	0.918678	0.10655	0.448389	-0.467222	0.470848	-0.592053	-0.196142	0.615789	1.13092	1.07973	0.942147
XRCC3	7517	GGACCUGAAUCCCAGAAUU	-1.18844	-1.41597	-1.24374	-1.28272	0.593	-0.291648	1.21563	0.50566	1.02578	1.16073	0.787239	0.991249	0.971565	0.67766	1.1459	0.931709
XRCC3	7517	GCUGAGAACGGCCUCCUUA	-0.0728551	0.288409	-0.0452767	0.056759	0.492413	0.464048	0.523244	0.493235	0.394082	-0.142451	-0.254239	-0.000869382	0.0480345	-1.57835	-0.308733	-0.613015
XRCC3	7517	GGACCAGACUUGAAGAGAC	0.975318	1.02852	1.10518	1.03634	1.30692	0.629259	1.06671	1.00096	1.59535	0.0422347	0.51276	0.716782	0.004675	0.0650333	-0.143407	-0.0245661
XRCC3	7517	UGAAAUCGGUAAAGGAGGU	-0.455862	0.00580082	-0.606205	-0.352089	0.114323	-0.649268	-0.0391826	-0.191376	0.695108	-1.95117	-0.760498	-0.672186	0.387356	-0.349325	0.221595	0.0865423
APEX2	27301	GUAGGGCCCUUCAUCGAUA	-1.15343	-2.20143	-1.22115	-1.52534	-3.37906	0.992059	-2.07256	-1.48652	-1.56798	4.20995	-0.0102422	0.877241	-1.53349	1.61711	-0.291564	-0.0693153
APEX2	27301	AAGAUGCGCUUCUAUCGUU	0.930255	0.750856	0.92062	0.867244	1.07429	1.05383	0.779053	0.969057	-0.262278	1.36492	1.47414	0.858928	0.276593	1.19192	1.03398	0.834167
APEX2	27301	GCUCCCGGCUUGACUAUGU	-0.0341287	-0.125939	-0.127125	-0.0957308	-0.00336735	-1.15337	0.250597	-0.302048	-0.179749	0.662303	0.169265	0.217273	-0.194188	0.649132	0.407764	0.287569
APEX2	27301	UGGCUAUCGUUGAGGGUUA	0.133746	-0.245672	-0.11176	-0.0745619	0.552472	0.203997	-0.165559	0.19697	0.389847	0.782433	-0.338622	0.277886	0.973641	1.09388	0.372383	0.8133
CDC5L	988	CGAGACAAGUUAAACAUUA	-1.20997	-1.94754	-0.910321	-1.35594	0.439989	0.793856	0.515925	0.583257	-0.0290491	2.41164	0.239605	0.874064	1.21106	0.987296	1.09413	1.0975
CDC5L	988	GAGAGGAGUUGAUUAUAAU	-1.68853	-2.01271	-1.53611	-1.74578	0.364649	-0.228425	0.152549	0.0962575	1.0388	-0.214555	0.2338	0.35268	1.54206	1.24584	1.44193	1.40994
CDC5L	988	GCUCUCAAGUGAAGCUUAU	-1.43141	-2.2009	-1.40373	-1.67868	1.58862	1.2069	1.05093	1.28215	2.1002	0.834963	1.91811	1.61776	1.88745	1.08843	2.01258	1.66282
CDC5L	988	GUGCAAAGCCAGAUGGUAU	-1.03191	-1.68536	-1.01714	-1.2448	0.378892	0.355146	0.837314	0.523784	0.403762	1.04779	0.747715	0.733088	1.45618	1.60241	1.78867	1.61575
DCLRE1A	9937	GAACUUGAAUGCUAAGAAU	-0.237061	-0.443248	-0.791328	-0.490546	1.09944	0.409742	-0.267151	0.414011	1.62682	0.40438	1.06945	1.03355	-0.184691	-0.556278	-0.543996	-0.428321
DCLRE1A	9937	GUACUUAGAUACCACAUAU	-3.24469	-3.92468	-3.18328	-3.45088	1.21193	0.64129	1.14649	0.999904	-1.34383	1.37677	2.09363	0.708855	0.850292	1.63232	2.18464	1.55575
DCLRE1A	9937	GGAGCACAAUGGAGAAAUA	0.850096	0.859752	0.992502	0.900784	1.35106	0.804861	0.896406	1.01744	1.25444	-0.163663	0.622074	0.570949	0.190153	0.137287	-0.00148402	0.108652
DCLRE1A	9937	GCAAGUACUUUACAUGAGA	0.700403	0.518837	0.557365	0.592201	0.0779244	0.53032	0.885551	0.497932	-0.713483	0.280024	0.187593	-0.0819553	0.375207	0.703791	0.592496	0.557164
DCLRE1B	64858	GAUCCAUACUUUAUACCUA	0.644243	0.451627	0.451239	0.515703	0.441428	0.548476	-0.158073	0.277277	-0.963977	1.01814	0.113285	0.0558157	-0.618644	0.0866127	0.0214267	-0.170201
DCLRE1B	64858	GAAAACACCCACAACAUAA	0.213652	0.211144	0.135944	0.186913	0.246667	0.0720764	-0.573321	-0.084859	0.321667	0.176684	0.102862	0.200404	1.28606	1.6476	1.04428	1.32598
DCLRE1B	64858	ACUCUGACCAUUCCUCUUA	-0.20168	-0.767102	-0.926281	-0.631688	0.453469	0.0953698	-0.616324	-0.0224953	0.712969	0.727893	0.260157	0.567006	0.0217674	0.267593	-0.069079	0.073427
DCLRE1B	64858	CGGACUCUGUACAGCAAUA	-1.66936	-2.23209	-1.7031	-1.86819	-1.12031	0.407018	-0.740397	-0.484563	-0.269593	1.18539	-1.05201	-0.0454014	-0.0440316	0.748947	0.158578	0.287831
FANCA	2175	CGACAUGCAUGCUGUGGGA	0.40618	0.46196	0.151036	0.339725	0.364235	-0.527826	-0.480097	-0.214562	0.349738	-0.97529	0.26378	-0.120591	-0.140099	-0.781258	-0.212512	-0.377957
FANCA	2175	CGCUUUGGCUGCUGGAGUA	0.276222	0.0403533	0.120499	0.145692	1.11581	0.898668	1.36198	1.12549	-0.227027	1.59009	0.638128	0.667064	1.2377	1.22101	1.53977	1.33283
FANCA	2175	GGACAGAUCUGCACGGCUC	0.368418	0.35362	0.275177	0.332405	0.572527	0.729718	0.692359	0.664868	-0.00127657	0.256948	0.992487	0.416053	0.738662	1.1095	1.37175	1.0733
FANCA	2175	GUUAGAGUUUGCUCAGUAU	-0.65757	-0.922503	-0.617038	-0.73237	-0.0014567	-0.788155	0.613691	-0.0586403	1.97023	0.712695	1.22471	1.30255	1.33129	1.48776	1.02361	1.28089
FANCB	2187	GGAGGCAUGUCAAAGCAUU	-1.20917	-1.31838	-1.50045	-1.34267	0.422395	0.251489	0.436989	0.370291	-0.562941	1.18106	1.45662	0.691578	1.62146	1.63406	2.2839	1.84648
FANCB	2187	ACAAACAAGAGAAUCGUUA	0.418436	0.403693	0.106175	0.309435	0.174501	0.516699	-0.0992716	0.19731	0.0699986	0.829886	0.887963	0.595949	-0.0163333	0.678009	0.558158	0.406611
FANCB	2187	GGUCCUUAAUGGCCCUUUA	1.00371	0.605521	0.893564	0.834266	0.392549	1.54863	0.630526	0.857235	-0.814832	1.58072	0.258238	0.341374	0.209106	1.32883	0.824905	0.787613
FANCB	2187	CGAGUGAACCAUCAGAUUG	0.423139	0.0831155	0.178781	0.228345	0.202707	0.521683	0.984101	0.569497	-1.13423	1.15097	1.46094	0.492561	0.433011	1.10452	0.897346	0.811625
FANCC	2176	GGUAUGCACCUAUAGAUUA	-0.081689	0.0590367	-0.138063	-0.0535719	-1.42973	-1.47946	-0.809999	-1.23973	1.29387	-0.0756525	1.5769	0.931704	-0.00220326	-0.848148	0.033898	-0.272151
FANCC	2176	GACCAGACCUUGUACAGAU	-1.35933	-2.03201	-2.21486	-1.86873	-0.093982	-0.384373	1.46065	0.327433	-1.31275	-0.311235	1.34282	-0.0937207	0.674219	0.649663	2.60324	1.30904
FANCC	2176	GGAAUCGUCUUGGCAUUGA	0.870249	0.716349	0.711903	0.766167	0.405352	0.697742	1.50734	0.870144	-0.320442	0.0841795	1.07635	0.280029	0.322033	0.617335	0.837369	0.592245
FANCC	2176	GAGAGAAUCAUCUUAAUGG	1.19177	0.994943	1.13004	1.10559	0.77956	1.28353	1.1145	1.0592	0.0627485	0.59299	1.30924	0.654992	0.806166	0.457945	0.854211	0.706108
FANCD2	2177	GGUCAGAGCUGUAUUAUUC	0.970923	0.831968	0.895141	0.899344	0.195307	0.456695	0.591953	0.414651	-0.518072	-0.212442	0.407598	-0.107639	-1.33471	-0.910544	-0.989273	-1.07817
FANCD2	2177	GAUAAGUUGUCGUCUAUUA	0.238777	-0.0400774	0.0659627	0.0882209	0.0470628	0.596824	0.162806	0.268898	-0.582847	-0.340166	-0.637031	-0.520015	0.264356	0.00581708	0.282718	0.184297
FANCD2	2177	GAUCAACUCUCCUAAAGAU	-0.470255	-0.392784	-0.239433	-0.367491	0.651121	-0.328897	0.0576686	0.126631	0.242458	-0.445022	-0.338008	-0.180191	1.09736	0.0864807	0.316648	0.500161
FANCD2	2177	GAACAAAGGAAGCCGGAAU	0.367057	0.209625	0.120426	0.232369	0.833023	0.931835	0.16557	0.643476	-0.758276	-1.36488	-1.47622	-1.19979	0.725686	0.596168	0.65135	0.657735
FANCE	2178	CAACUGCCCUGACCUCCUU	-1.63944	-1.90404	-1.60824	-1.71724	-0.0585301	-0.140848	1.15362	0.318082	0.292429	0.360781	2.17181	0.941675	1.28813	0.956008	1.88542	1.37652
FANCE	2178	GGAGAGACCCGAACAUAAG	0.145565	0.0788006	0.221968	0.148778	-0.0874913	-0.0387383	-0.308766	-0.144998	0.383694	-0.409787	0.0744815	0.0161295	-0.312532	-0.430471	-0.244112	-0.329038
FANCE	2178	CCAAGUAUCAGGCUAACAU	-1.51018	-1.6229	-1.33871	-1.49059	-1.57518	-2.07097	-1.73585	-1.794	0.563858	-1.0134	0.945544	0.165335	-0.773945	-1.01055	-0.817497	-0.86733
FANCE	2178	CGAAUCUGGAUGAUGCUAA	-3.4773	-4.24452	-3.26731	-3.66305	-8.72338	-2.73689	-0.610319	-4.02353	-2.4954	0.056185	2.8784	0.146393	-1.82486	-1.5956	-8.23717	-3.88588
FANCF	2188	GGGAGGAGUUGCACAAUAG	0.320236	-0.533192	-0.311647	-0.174868	0.156313	0.854524	0.163976	0.391604	0.167797	0.298765	-0.136703	0.109953	-1.19592	-1.41066	-0.632339	-1.07964
FANCF	2188	GGUCAACGUUUGCACUAUG	0.160952	0.125277	0.130756	0.138995	0.486098	0.338992	-0.163482	0.220536	0.0264426	-0.264644	0.464541	0.0754465	-0.36304	0.33315	-0.277316	-0.102402
FANCF	2188	UAACUGCCCUGGAGACCUG	1.04857	0.88989	1.04121	0.993224	1.31415	0.911922	0.978488	1.06819	-0.276596	-0.43294	0.298546	-0.136997	-0.0325843	-0.175605	0.0869605	-0.0404096
FANCF	2188	CUUAUUAGCUCUUCGUAGU	1.02713	0.790833	1.104	0.973987	0.981532	0.983122	0.675565	0.880073	0.00720191	0.64652	-0.0698831	0.194613	0.309773	0.391624	0.164775	0.288724
FANCG	2189	GGAAUUAGAUGCUCCAUUG	0.418693	0.260746	0.208129	0.295856	-0.0833318	-0.588244	0.39834	-0.0910786	0.592468	0.770879	1.68022	1.01452	-0.71617	-1.00232	-0.178891	-0.63246
FANCG	2189	GGACAUCUCUGCCAAAGUC	-0.0485954	-0.58039	-0.424919	-0.351301	-0.989319	-0.731401	-1.06471	-0.928478	0.284627	0.194391	0.266371	0.248463	-0.0897656	-0.402415	-0.160659	-0.217613
FANCG	2189	GCAAGCAGGUGCCUACAGA	0.297421	-0.0540876	0.129309	0.124214	0.343556	0.520814	0.358293	0.407554	0.873464	0.634932	0.17627	0.561555	0.204772	-0.27534	0.420665	0.116699
FANCG	2189	GCACUAAGCAGCCUUCAUG	0.700684	0.592195	0.70197	0.66495	0.678484	0.225908	0.508604	0.470999	0.211465	0.594114	0.594783	0.466787	1.23116	0.523724	1.19812	0.984335
FLJ10719	55215	AGACCUAGAUGAUAUAUUG	-0.240722	-0.407576	-0.509421	-0.385906	-0.0534444	-0.308119	-1.04096	-0.467509	0.312406	-0.575363	-0.0582656	-0.107074	-0.733709	-1.53405	-0.709864	-0.992541
FLJ10719	55215	GUAAGAGCCUGAACUAUAC	0.643976	0.332035	0.462927	0.479646	-0.256152	-0.620757	0.290439	-0.19549	-0.889743	-1.44834	0.311685	-0.675467	-0.74393	-0.813504	-0.295674	-0.617703
FLJ10719	55215	GAUGGGAGUUUGUGAGGUU	-0.424506	-0.550521	-0.786047	-0.587025	-0.266799	0.419162	0.016512	0.0562916	-0.541233	-0.747729	-0.862298	-0.717087	0.00681229	0.151809	0.00713781	0.055253
FLJ10719	55215	ACUCUCAGCUGGCUAAUUC	-0.548617	-0.687966	-0.361802	-0.532795	-0.503853	0.512309	0.177563	0.0620062	0.0525694	1.22002	0.150359	0.474317	1.22201	0.989918	1.2512	1.15438
FLJ13614	84142	CAGGGUACCUUUAGUGGUU	-0.329537	-0.820354	-0.603387	-0.584426	-0.252074	-0.764907	-0.651966	-0.556316	-0.330985	-0.48378	0.64924	-0.055175	-1.50674	-2.59286	-1.64141	-1.91367
FLJ13614	84142	GGUAGUAGUAACCAAGAUA	0.0824148	-0.126246	-0.0687793	-0.037537	-0.35663	-0.113266	-0.482831	-0.317576	-1.20344	-0.583576	-0.292576	-0.693199	-1.28721	-0.738892	-0.456109	-0.827405
FLJ13614	84142	GAAUAUUCACGGUCUCCUA	0.276373	-0.268176	-0.40823	-0.133344	0.614373	0.71853	0.28222	0.538374	-0.114747	1.80803	1.38339	1.02556	0.247906	0.82646	1.15124	0.74187
FLJ13614	84142	GCAGUAGAUAAACUAGUAA	-0.316102	-0.680596	-0.57896	-0.525219	1.5222	0.533977	0.683578	0.913252	2.16959	1.22127	0.395284	1.26205	1.32532	1.17856	1.2372	1.24703
NBS1	4683	GGAGGAAGAUGUCAAUGUU	0.744594	0.571086	0.807016	0.707566	0.577115	0.543259	-0.0510624	0.356437	0.851995	0.53254	0.318079	0.567538	-0.803408	-0.891375	-1.12649	-0.940425
NBS1	4683	GAAGAAACGUGAACUCAAG	0.0860252	-0.042637	0.143169	0.0621856	0.759081	0.448364	0.547948	0.585131	0.544537	0.674316	0.167912	0.462255	-0.615017	-0.815135	-0.623812	-0.684655
NBS1	4683	GAAAUGGAUUCAGUCAAUA	0.752304	0.491078	0.562053	0.601812	-0.423802	-0.0916316	-0.442777	-0.319403	-0.511483	0.641342	0.464593	0.198151	-0.450387	0.422218	-0.108707	-0.0456258
NBS1	4683	ACAUGGGAUUUGAGUGAAA	0.299283	-0.193723	0.103564	0.0697082	-0.00792313	0.134546	0.085528	0.0707168	-0.696843	0.928195	-0.209102	0.00741667	0.525378	1.43118	0.638202	0.86492
RAP80	51720	AGAGGCAGCUCCUUAAUAA	0.0730725	-0.163988	-0.338	-0.142972	-0.238141	-0.275662	-0.745051	-0.419618	0.319613	0.0848727	0.0425917	0.149026	-0.908484	-1.23282	-0.613106	-0.918136
RAP80	51720	GCACAAGACUUCAGAUGCA	1.10124	0.818026	1.06137	0.993546	0.286894	0.734051	0.955451	0.658798	-0.397059	0.296226	0.149435	0.0162006	-0.241172	-0.107244	-0.0743383	-0.140918
RAP80	51720	CCACAAAGAUUGAACGACA	-0.502866	-0.537696	-0.449505	-0.496689	-0.688451	-1.318	-0.698945	-0.901798	0.137676	0.963309	-0.125776	0.32507	-0.0286722	0.157095	0.173175	0.100533
RAP80	51720	AAGACAAAACAGUCGAAUA	-0.00312866	0.0161624	-0.359312	-0.115426	-0.690414	-0.189691	-0.455421	-0.445175	-0.337112	0.849525	1.07048	0.527631	0.330179	-0.00837052	0.202375	0.174728
RNF168	165918	GGAAGUGGCUGAUGACUAU	-0.513965	-0.711446	-0.795977	-0.673796	-0.726779	-0.198717	-1.00541	-0.643634	0.716231	0.927417	0.580323	0.741324	-0.672032	-0.572665	-0.587723	-0.610807
RNF168	165918	GAAAUUCUCUCGUCAACGU	-0.187994	-0.469821	-0.381727	-0.346514	1.15422	0.370711	0.857799	0.794242	0.723945	-0.380938	-0.74402	-0.133671	0.0741592	-0.83015	-0.691937	-0.482642
RNF168	165918	AGAAGGAGGUGGAUAAAGA	0.988149	0.723877	0.815737	0.842588	0.75347	0.967274	0.967261	0.896002	-0.624383	0.505871	0.163617	0.0150352	0.130307	0.592284	0.447151	0.389914
RNF168	165918	GAGUAUCACUUACGCGCUA	0.120036	-0.16359	-0.105481	-0.0496784	0.739294	0.754497	0.600911	0.698234	-0.0950721	1.70585	0.890956	0.833911	0.951127	0.996967	1.16566	1.03792
RNF8	9025	AGAAUGAGCUCCAAUGUAU	-0.0835639	-0.0930624	-0.241926	-0.139517	-0.929968	0.223741	-0.547792	-0.418006	-0.107007	0.156448	-0.1009	-0.0171529	-1.55521	-0.960098	-0.762279	-1.09253
RNF8	9025	CAGAGAAGCUUACAGAUGU	0.0840973	0.114629	-0.209646	-0.00363989	0.100981	0.83567	0.452096	0.462915	-0.516467	0.910435	0.244593	0.212854	-0.391102	-0.944041	0.269902	-0.35508
RNF8	9025	GAGGGCCAAUGGACAAUUA	0.0552485	-0.115604	0.0562095	-0.00138202	0.760972	1.28753	0.787466	0.945323	0.854905	1.20485	0.215012	0.758257	0.766647	0.987779	1.21519	0.989873
RNF8	9025	CAAUUUGGAUCCUAAGUUG	-0.129464	-0.316851	-0.211504	-0.219273	0.127752	0.340545	-0.0856909	0.127535	-0.429822	0.869582	-0.525027	-0.0284222	0.675068	1.2969	1.22433	1.06543
TP53BP1	7158	GAGAGCAGAUGAUCCUUUA	0.627567	0.603572	0.825615	0.685585	0.0619178	0.27835	-0.14241	0.0659527	-0.155151	-0.933557	-0.516741	-0.53515	-2.8723	-2.88129	-2.34051	-2.69803
TP53BP1	7158	GGACAAGUCUCUCAGCUAU	0.953972	0.875351	0.892932	0.907418	-0.045611	0.159514	-0.495795	-0.127297	-1.15501	-0.335432	-0.518455	-0.669632	-1.51968	-1.1075	-1.46757	-1.36492
TP53BP1	7158	GAUAUCAGCUUAGACAAUU	0.510336	0.157075	0.121084	0.262832	-2.89661	-0.713491	-1.67459	-1.76156	-0.181549	2.02214	1.02702	0.95587	-1.29997	-0.726795	-0.579751	-0.86884
TP53BP1	7158	GGACAGAACCCGCAGAUUU	0.668493	0.573738	0.491069	0.577767	0.311356	0.674676	0.651022	0.545684	-0.274251	0.774992	0.675045	0.391929	-0.0415642	-0.276231	0.438191	0.0401319
USP28	57646	GAAGGUGGCUCAAGCGAAA	0.824455	0.624287	0.802124	0.750289	0.302571	0.663335	0.923981	0.629962	-0.125368	1.16391	0.951274	0.663273	-0.405295	-0.125753	0.157238	-0.124603
USP28	57646	UGACACACAUAUGACAUUA	0.72103	0.96179	1.05285	0.911889	2.64612	0.917502	0.800306	1.45464	3.23323	0.669152	0.316904	1.40643	1.23896	0.514732	0.296088	0.68326
USP28	57646	CAACAAGGAAGUAUUAGCA	0.261483	0.0671659	-0.347877	-0.00640955	0.933429	1.30749	1.41635	1.21909	-0.274975	0.38347	1.3307	0.479732	1.18781	1.27384	1.88671	1.44945
USP28	57646	UCAGGUGCCUUAUCGCUUG	-2.03521	-2.28752	-1.40512	-1.90928	3.79627	0.00892758	0.596453	1.46722	6.41207	1.56385	-0.0440834	2.64395	3.29916	1.37347	-0.885966	1.26222
USP3	9960	GAAGUAAGCGCUCUAAGAA	1.07833	0.774348	0.997352	0.950011	0.510491	0.976602	1.18881	0.891969	-1.13615	0.11365	-0.0803269	-0.367609	-1.18389	-0.461045	-0.318014	-0.654315
USP3	9960	GUAGAAGAGUUUAGAAAGA	-0.445962	-0.763895	-0.919293	-0.709717	0.796259	0.100987	0.0647521	0.320666	0.38623	-0.188806	-0.104831	0.0308643	0.143473	-0.102359	0.400064	0.14706
USP3	9960	GCACACAGUAUGUAUGGAU	0.384632	0.148945	0.028124	0.187234	0.226654	0.40519	0.146276	0.259374	0.728518	1.16909	0.462475	0.786694	0.573512	0.725093	0.589907	0.629504
USP3	9960	CCUCAUAUGUGGGACAGAA	0.662606	0.477561	0.427103	0.522423	0.0370049	0.799966	0.871255	0.569409	0.0817467	1.32961	1.1876	0.866318	0.463177	0.973506	0.983013	0.806566
APEX1	328	CAAAGUUUCUUACGGCAUA	0.484027	0.445677	0.499242	0.476315	0.307673	0.628948	0.677773	0.538131	0.76223	0.567854	1.64557	0.991886	-0.243677	-0.488411	0.250065	-0.160674
APEX1	328	GGAAGAAGCCCCAGAUAUA	1.06105	0.857783	1.04188	0.986905	1.26478	0.799216	0.921262	0.995087	0.374373	0.916587	1.08114	0.7907	0.285406	-0.219412	0.0490591	0.0383511
APEX1	328	GAAGAAAGGAUUAGAUUGG	-1.02185	-0.829788	-1.31892	-1.05685	-0.280409	0.466402	-0.593243	-0.13575	0.145429	0.449324	-0.589155	0.00186621	0.677774	0.625285	1.15391	0.81899
APEX1	328	GCGAUGAGGAGCAUGAUCA	0.70548	0.576502	0.595989	0.62599	1.11608	0.92494	1.71254	1.25119	0.709131	1.54368	2.22334	1.49205	0.689576	0.477861	1.68359	0.950342
FANCL	55120	GAAGUUGCCUUAAAGAAUA	0.688997	0.704406	0.599316	0.66424	-0.64854	0.558963	-0.344398	-0.144659	0.236802	1.06227	1.13956	0.812879	-0.590995	0.0131312	-0.25823	-0.278698
FANCL	55120	GCGGAUACCUGCUUCAGUA	1.0304	0.822269	1.06174	0.971469	0.0785288	1.08428	0.971172	0.711326	-0.444772	0.112851	0.00390645	-0.109338	-0.413342	0.0440779	-0.29076	-0.220008
FANCL	55120	GAACAUACAUUUGUGGGAU	1.02286	0.659866	1.05068	0.911135	0.734661	0.95793	1.3167	1.0031	-0.0249114	0.425595	0.583715	0.328133	-0.340622	-0.157517	0.252579	-0.0818532
FANCL	55120	GAUAGGAACUCUUGGUUGG	0.281769	0.350957	0.476583	0.36977	0.43875	0.385105	1.2233	0.682386	-0.569831	-0.353768	0.0329674	-0.296877	-0.122061	-0.224356	0.463851	0.0391448
FLJ21816	79728	GAAGCAACCUCUCCUCUUU	0.568107	0.356619	0.62439	0.516372	-0.330374	1.11246	0.385058	0.389047	-2.94886	-0.650568	-0.818196	-1.47254	-0.894643	0.174988	-0.061556	-0.260404
FLJ21816	79728	GAUAAUGACUUGUCUAGGA	-0.318661	-0.633696	-0.20684	-0.386399	0.234448	0.0272336	0.601454	0.287712	-2.42055	-1.64719	-1.00677	-1.6915	0.188526	-0.369956	0.874494	0.231021
FLJ21816	79728	GCAGUGAACUUACUACUCA	-3.66193	-4.18249	-3.03802	-3.62748	-1.43253	1.52763	0.814676	0.30326	3.61387	0.915662	-0.936764	1.19759	0.820785	0.601839	2.74294	1.38852
FLJ21816	79728	GAAGUCACCUCACACAAAU	0.708275	0.641226	0.719797	0.689766	0.388058	0.524561	1.1013	0.671305	-1.10539	-0.269723	0.146745	-0.409455	0.647418	0.453873	0.96072	0.687337
KIAA1449	57599	ACAGGGAUGUUAACUAUUA	-2.54667	-2.52725	-2.65378	-2.5759	-0.696528	-2.37014	0.0255573	-1.0137	0.649815	-2.64044	0.463349	-0.509091	-5.62392	-1.60345	0.254092	-2.32443
KIAA1449	57599	GGUCGAGACUCUAUCAUAA	-1.44341	-2.19772	-1.49229	-1.71114	0.574462	-0.134355	0.974923	0.471676	1.01474	-0.60234	1.58117	0.664523	1.55975	1.69914	2.02686	1.76192
KIAA1449	57599	GUGCAGGUUUCCUAUGUUA	-1.46984	-1.79513	-1.78657	-1.68385	0.149991	-1.1819	0.813812	-0.0726974	0.892941	0.360784	3.11313	1.45562	1.346	1.1633	2.54893	1.68608
KIAA1449	57599	CGUAAAGGCCUUAGCAUAU	-0.0435737	-0.146048	-0.213613	-0.134412	-0.0569567	0.409444	0.754142	0.368876	0.058214	0.324413	1.56443	0.649018	0.716139	1.00725	1.75812	1.1605
KIAA1596	57697	GUACUGCACUUGAGAAUUU	-0.503016	-0.63037	-0.187805	-0.440397	0.341587	-1.36159	-0.123464	-0.381157	1.66261	0.191585	-0.253255	0.533646	0.0864379	0.212702	0.357445	0.218862
KIAA1596	57697	CAAACCAUGUUCACAAUUA	-0.827863	-0.694995	-0.720957	-0.747938	-1.63765	-1.4092	-1.1974	-1.41475	-1.07923	-1.05283	-1.1116	-1.08122	0.207197	-0.262093	0.531645	0.158916
KIAA1596	57697	CAACAGUGGUGAAUAGUAA	-2.4097	-3.51009	-2.48669	-2.80216	-5.98304	-1.35585	-0.202948	-2.51395	-2.57953	1.48494	1.47791	0.127777	-4.50864	-0.723874	0.186178	-1.68211
KIAA1596	57697	GAACAAGAUUCCUCAUUAC	-1.25999	-1.75553	-1.36007	-1.45853	-1.64978	-1.11039	-0.718866	-1.15968	0.0143026	0.337428	0.307828	0.219853	-1.19173	-1.64437	-0.393581	-1.07656
LIG1	3978	GCAGCGAAGUAUCAUGUCA	-0.696786	-1.13191	-1.15214	-0.993613	-0.783865	-0.675219	0.0315873	-0.475832	-0.414544	1.05656	1.54647	0.729495	0.523664	0.819372	1.25756	0.866866
LIG1	3978	GAAGCCCGGUUCAUCGCUA	0.432502	0.278105	0.389483	0.366697	-0.506898	0.180965	0.113916	-0.0706724	-0.882638	-0.420781	1.03188	-0.0905115	-1.22153	-0.621905	0.0551598	-0.596092
LIG1	3978	GGAAGUACCCGGACAUCAU	-1.36598	-1.19636	-1.01779	-1.19338	1.18139	0.447303	1.43764	1.02211	0.846294	0.0935941	1.52937	0.823086	1.25069	1.59006	2.34396	1.72824
LIG1	3978	AAUACAAAUAUGACGGGCA	-0.371844	-0.069231	0.0857985	-0.118426	1.87476	-1.14786	-1.08533	-0.119478	5.34585	-0.301231	0.201868	1.74883	1.30113	-0.373577	-0.390265	0.179096
MBD4	8930	CAACGACUCUUACCGAAUU	0.727875	0.461738	0.59302	0.594211	-0.250106	0.826422	-0.0375697	0.179582	0.177394	1.6131	0.671746	0.820747	0.039932	-0.0838884	-0.198049	-0.0806684
MBD4	8930	CAAAGAAGAUGUUGCUAUG	1.03271	0.793617	0.965205	0.930511	0.542022	1.0246	1.28798	0.951534	0.163413	1.25065	1.55797	0.990675	0.573934	0.671164	1.33936	0.861486
MBD4	8930	GAAAGAAGAUGAGGGUGUU	-0.51594	-1.00499	-0.597125	-0.706018	0.108455	-0.0208419	0.783941	0.290518	0.506304	0.819002	1.31248	0.879261	1.19247	1.21696	1.72057	1.37667
MBD4	8930	CCACGAACACAGAUAGAAA	0.18228	0.0117726	0.365731	0.186595	1.94685	1.57306	1.41368	1.64453	2.76967	1.3275	1.34326	1.81348	1.74575	1.19671	1.11744	1.3533
MPG	4350	GAAGCAGCGACCAGCUAGA	0.391449	0.215296	0.00232905	0.203025	-1.31862	-0.584068	-1.53139	-1.14469	-0.162104	-0.57085	0.71736	-0.00519771	-2.04178	-1.83852	-1.55197	-1.81076
MPG	4350	ACAUCAUUUACGGCAUGUA	-1.70915	-2.79219	-2.10961	-2.20365	0.490366	0.0653069	1.24098	0.598886	1.2521	-4.09803	1.02084	-0.608363	0.526927	0.970564	1.44346	0.980319
MPG	4350	GGCCCAUACCGCAGCAUCU	-1.336	-1.79477	-1.52009	-1.55029	-0.579579	-0.733212	0.58558	-0.242404	0.325477	0.0662191	0.176925	0.189541	0.615283	1.3704	1.43867	1.14145
MPG	4350	GGUCAGUGUGGUCGACAGA	0.927704	0.869456	1.05275	0.949968	1.45869	0.388309	1.1659	1.0043	0.819904	-0.177439	1.14275	0.595073	-0.26917	-0.669644	0.162033	-0.258927
MUTYH	4595	UAUAUGGGCUGGCCUUGGA	-0.768517	-1.42135	-0.948209	-1.04602	-1.48189	-0.683245	-1.33096	-1.16536	-0.637012	-1.59149	-1.47487	-1.23446	-1.92377	-3.98708	-2.54539	-2.81875
MUTYH	4595	GAUCAACUACUAUACCGGA	0.383284	0.264711	0.239375	0.29579	0.717944	1.23252	1.05241	1.00095	0.332049	0.740359	0.627284	0.566564	-0.174704	-1.2179	-0.281433	-0.558013
MUTYH	4595	CAGAGCAGCUUCAGCGCAA	0.223177	0.0733825	0.227308	0.174622	-0.265586	-0.372787	0.470605	-0.0559228	0.39191	0.0352964	2.08532	0.837508	-0.905166	-0.536266	0.573742	-0.28923
MUTYH	4595	CCAUCUAUUCAGAGACGUA	1.07636	0.765657	1.09884	0.980284	-0.235964	1.23998	1.088	0.697339	-1.88739	0.81554	0.553054	-0.172933	-1.29185	-0.126128	-0.0393186	-0.485766
NEIL1	79661	GACCAGAGGUUCUUCAAUG	-0.239671	-0.411382	-0.446628	-0.365894	0.761786	-0.484408	-0.521126	-0.0812497	0.621169	0.708053	0.841071	0.723431	-1.00555	-0.391584	0.00642198	-0.463572
NEIL1	79661	GGACCAAGCUGCAGAAUCC	-0.282129	0.118864	0.183186	0.00664024	2.14723	-0.246593	0.199462	0.700034	5.67202	-0.0277505	-0.0366637	1.8692	2.0129	-0.870524	-0.493345	0.216344
NEIL1	79661	GAGCUGCGCCUGAUACUGA	0.0451456	-0.338098	-0.221216	-0.17139	0.0205334	0.852329	0.527448	0.46677	-0.275497	0.345915	1.2439	0.438108	-0.0998002	0.437244	0.85092	0.396121
NEIL1	79661	UACGAAACCUAGCGGAUAA	0.697481	0.608361	0.748318	0.68472	1.38811	1.23527	1.32437	1.31592	1.27058	1.34697	1.81398	1.47718	0.836504	0.552559	0.806941	0.732002
NEIL2	252969	GGGCUAGGGAACAUCAUUA	-0.550923	-0.819327	-0.935758	-0.76867	-0.234676	-0.522627	-0.688338	-0.48188	0.279559	0.120692	0.153445	0.184565	-0.187835	-0.425141	0.538939	-0.0246791
NEIL2	252969	GCGAGGAUGAUUCUGAGUA	0.266207	-0.0638448	-0.0490653	0.051099	-0.565137	1.17976	0.187696	0.267439	-0.364809	1.13533	0.777742	0.516088	-0.450949	0.0732865	0.567362	0.0632331
NEIL2	252969	GCUAUACACUGCUGGACCA	0.0871272	0.00143678	0.0650043	0.0511894	-0.594121	0.3597	0.447313	0.0709642	-0.349201	1.45147	1.09315	0.731804	-0.530622	0.619962	0.89012	0.326487
NEIL2	252969	GGGCAGCAGUAAGAAGCUA	0.384398	0.218204	0.20831	0.270304	0.470689	0.67231	0.557894	0.566964	0.470267	1.45404	1.31633	1.08021	1.42879	1.98808	2.04067	1.81918
NTHL1	4913	GGAGCAAGGUGAAAUACAU	-1.41608	-2.40071	-1.5758	-1.79753	-0.55647	0.624212	0.67504	0.247594	-0.555997	1.96036	1.46681	0.957057	0.648726	1.79638	2.01802	1.48771
NTHL1	4913	GGACCAAGAAGGCAACCAA	-0.100789	0.0955818	-0.143713	-0.0496402	0.91868	0.396097	1.03008	0.781617	0.360688	0.335144	1.79798	0.831272	1.14433	0.951175	1.81636	1.30396
NTHL1	4913	CUGAUGCUCUCCAGCCAAA	-2.86989	-2.74808	-3.13009	-2.91602	0.934703	-0.445115	0.429437	0.306342	-0.285068	-2.10781	-1.63248	-1.34178	0.592592	-0.137868	1.55356	0.669428
NTHL1	4913	GGAUGCACCUGUGGACCAU	-0.430596	-0.102278	-0.214381	-0.249085	2.60204	0.400143	0.788877	1.26369	4.13878	-0.793683	0.19509	1.18006	1.65173	0.232081	0.760892	0.881568
NUDT1	4521	GACGACAGCUACUGGUUUC	-0.460968	-0.752399	-0.320369	-0.511245	-1.20744	-1.14995	-2.32016	-1.55918	-0.0940612	-0.29559	-0.670679	-0.353443	-0.80006	-0.13665	-0.305465	-0.414058
NUDT1	4521	GAAAUUCCACGGGUACUUC	-0.00596393	-0.607856	-0.454666	-0.356162	-0.457868	1.27667	-0.0928236	0.241993	0.352009	1.05961	1.5695	0.993705	-0.63799	-0.668108	0.540393	-0.255235
NUDT1	4521	CGACGACAGCUACUGGUUU	-1.77963	-2.28236	-1.96237	-2.00812	0.531664	0.172074	0.501781	0.401839	0.127976	1.79629	0.876551	0.933607	0.782522	1.33786	1.38851	1.16963
NUDT1	4521	AGACGUGGCUGCUGAACAG	-0.311563	-0.839006	-0.514339	-0.55497	0.988196	0.618984	0.997547	0.868243	0.639024	0.823387	2.07925	1.18055	1.3471	1.66421	1.7075	1.57294
OGG1	4968	GAUCAAGUAUGGACACUGA	0.249025	0.0212724	-0.0660454	0.0680839	-0.990667	-0.40028	-0.66296	-0.684636	-1.08596	0.356438	-0.922324	-0.550617	-1.83806	-2.14361	-1.22016	-1.73394
OGG1	4968	AGAGGUGGCUCAGAAAUUC	-0.859435	-1.78356	-1.22236	-1.28845	-1.12597	-0.0858456	-0.371055	-0.527623	-0.052284	1.5319	-0.558622	0.306998	0.342262	1.44004	1.86218	1.21483
OGG1	4968	GGUUCUGCCUUCUGGACAA	0.289128	-0.0921675	-0.112754	0.0280687	0.468955	0.88427	1.03288	0.795369	-0.374408	0.65081	1.22569	0.500698	-0.982571	-0.918272	0.424419	-0.492141
OGG1	4968	GGAGCAAAGUCCUGCACAC	-2.70702	-3.12685	-2.73557	-2.85648	-2.71209	-1.9829	1.06768	-1.20911	2.09869	-2.43702	-0.173476	-0.170602	-0.743024	0.205714	0.857336	0.106675
PNKP	11284	GGACAGUGGCAGUGAAACA	-0.319149	-0.972888	-0.651394	-0.64781	0.302691	0.815549	1.10236	0.740198	0.464454	2.42087	1.55261	1.47931	1.30926	2.47962	2.24581	2.01157
PNKP	11284	GGAAACGGGUCGCCAUCGA	-1.50659	-2.11534	-1.82117	-1.81436	-0.649308	-0.486276	0.507609	-0.209325	-0.588398	1.08443	1.32237	0.606134	-0.858498	-0.4079	0.0621139	-0.401428
PNKP	11284	GACCGGAAGUGCUCCAGAA	-1.76283	-2.55194	-2.45301	-2.25593	-0.303911	0.449108	0.287875	0.144357	-0.430902	0.99744	-1.3801	-0.271187	-0.120626	0.159793	0.354518	0.131228
PNKP	11284	CCGGAUAUGUCCACGUGAA	0.638017	0.510486	0.508629	0.552377	-1.12274	0.368947	-0.535206	-0.429667	-0.469468	0.30436	0.97995	0.271614	-0.453124	-0.615915	0.00936756	-0.353224
SMUG1	23583	GCAACUACGUGACUCGCUA	0.237664	0.187097	0.0898345	0.171532	0.323694	-0.31838	0.667438	0.224251	-0.0363649	-2.28278	0.512812	-0.602112	-0.877918	-1.15189	-0.278902	-0.769571
SMUG1	23583	CCAAGAGCAUCCUAAACGA	-0.0463781	-0.275135	-0.393951	-0.238488	-0.223032	0.205446	0.638337	0.206917	0.0869618	0.331464	0.195101	0.204509	-0.200669	-0.116099	0.364258	0.01583
SMUG1	23583	UCUACAAUCCCGUGGAGUA	0.401421	0.467643	0.456896	0.441987	0.984141	0.574623	1.0944	0.88439	0.556213	-0.0502318	1.01168	0.505885	0.277734	-0.252767	0.798022	0.27433
SMUG1	23583	UUUCGGAGCCUGUGGGCAU	0.940955	0.670258	0.788796	0.800003	0.610447	0.735844	0.785528	0.710607	-0.530105	0.272005	0.451699	0.0645328	-0.00383285	0.755418	0.29626	0.349282
TDG	6996	GGAAGUAUGGUAUUGGAUU	1.02795	0.739224	0.899478	0.888884	0.886633	1.17053	1.28669	1.11462	-0.161419	0.895751	1.44205	0.725462	-0.561529	-0.0937119	0.360802	-0.0981462
TDG	6996	AGGAGGACGUAUUCUAGUA	0.89354	0.788175	0.670523	0.784079	0.855775	1.48106	0.262803	0.866547	0.315692	0.912683	1.15092	0.7931	0.647715	-0.138104	-0.151554	0.119352
TDG	6996	CCACGAAUAGCAGUGUUUA	1.12748	0.968064	1.23594	1.1105	0.892953	1.04624	0.825168	0.921455	-0.118355	1.05968	0.340546	0.427291	0.849566	0.468877	0.711011	0.676485
TDG	6996	GGACGUAUUCUAGUACAGA	0.0482614	-0.0744244	-0.00232905	-0.00949736	0.93613	1.17966	1.27845	1.13141	0.71653	1.18479	0.906751	0.936024	0.403631	0.747144	1.18986	0.78021
UNG	7374	CUACAGACAUAGAGGAUUU	1.07331	0.915418	0.980282	0.98967	0.840465	0.750429	1.15219	0.914363	0.41682	0.564453	1.25203	0.744435	0.521565	0.175813	0.866967	0.521448
UNG	7374	GAACUCGAAUGGCCUUGUU	-1.02657	-1.58488	-0.94024	-1.1839	-1.35305	-0.417965	-1.26101	-1.01067	0.149874	1.97187	0.502871	0.874872	0.535648	1.13279	0.623147	0.763862
UNG	7374	GCAGUGCCAUUGAUAGGAA	0.695407	0.418999	0.593846	0.569417	0.258064	0.637473	0.360215	0.418584	-0.351648	-0.61918	0.32803	-0.214266	-1.06698	-0.965086	-0.688925	-0.906996
UNG	7374	CAAGCCAACUCUCAUAAGG	-1.92207	-2.90852	-1.79249	-2.20769	-2.37974	-1.67828	-0.74225	-1.60009	-2.29036	-0.673492	0.242688	-0.907054	-1.06856	0.327763	-0.147947	-0.296247
USP1	7398	GCAUAGAGAUGGACAGUAU	-0.995073	-0.886791	-0.632238	-0.838034	-0.94465	-1.09483	-0.99063	-1.01004	0.357757	-0.23444	-0.816407	-0.23103	-0.356509	-2.50579	-0.983399	-1.2819
USP1	7398	GAAAUACACAGCCAAGUAA	0.0966932	-0.348172	0.0899105	-0.0538561	0.694531	-0.327502	0.366343	0.244457	1.01722	0.0110304	0.746324	0.591524	1.33911	1.15613	1.50469	1.33331
USP1	7398	CAUAGUGGCAUUACAAUUA	-0.870754	-1.13132	-0.917041	-0.973039	-0.480038	-0.665388	0.0282263	-0.3724	1.03072	1.3009	-0.22008	0.703845	0.916292	1.08095	1.87526	1.29083
USP1	7398	GCACAAAGCCAACUAACGA	0.648289	0.376757	0.626376	0.550474	0.294481	1.01092	0.685659	0.663686	0.260734	1.59887	0.787678	0.882429	0.205275	0.230699	0.657704	0.364559
XRCC1	7515	GGAAUGAUGGCUCAGCUUU	-0.441949	-0.723582	-0.477296	-0.547609	-0.659942	-1.32607	0.305733	-0.560093	0.0470059	-0.4972	0.0673092	-0.127628	-0.42251	-1.81564	-0.873368	-1.03717
XRCC1	7515	CCCGAUGGAUCUACAGUUG	-1.95482	-1.99156	-1.89084	-1.94574	-2.07916	-2.33795	-0.36974	-1.59562	-1.28804	-2.75272	-0.931015	-1.65726	-0.728068	-1.28661	0.397477	-0.539068
XRCC1	7515	GAACACGGACAGUGAGGAA	1.12447	0.886926	1.05664	1.02268	0.943623	0.869751	1.19405	1.00248	-0.355556	0.4394	0.721324	0.268389	0.172591	0.268347	0.366205	0.269048
XRCC1	7515	CAACCGCGUUCGCAUGUUU	-1.46914	-2.26816	-2.07547	-1.93759	-1.82503	-1.12137	-0.011302	-0.9859	-3.41585	-0.589975	-0.935445	-1.64709	-1.15252	-1.39586	0.229207	-0.773057
